# Supplementary material for: LINE-1 transposition into murine Thyroglobulin results in congenital thyroid dysplasia
Source: PLoS One. 2025 Jul 8;20(7):e0325493. doi: 10.1371/journal.pone.0325493 (PMC12237065; doi:10.1371/journal.pone.0325493)
Supplement: S1 File — (TXT) [file pone.0325493.s005.txt]

>Tg_LINE
ACATCTCACAACCCCAGGCTGGATCTGCAGGGTAGTGACAAGGCAGTCCTGGTGACGGGAACATTCTAGAGAAGACACAGAGAAAGAGAGTCTTAGACTCAGAGCCACCACCTCGATCATGCAACCATGTATTGCTACTTTCAAGCATGCACCCATCTATCCATGCACCCATCTATCCATGCACCCAGCTATCCACGTACCCAAACATCCATCCTATTAATTCATCCACAAAGTCATCCACCATCCACCCATCCTATCCCACCATCCATCCATCAACTTGTATGTCTATCCTTCCACTATCTATCTACTCTTCCATCCATTATAGAAGATATCATTCATAAATTCTGTACCCTGGGCCAGGGCTGAGAATAAAATAGTGGTGGTAGAAACCAAACCCTCCATCAAGATATTTTACACAAAATCACCAGTTTTTGTTTGTTCACACATCTCATAAATGAGTTCTTCTCATCCACTTTTTAAAAAGAAAGTTCCACAGCTTCCCATGGGCTTCATATTTAACATAACTCTGTATGTTCCATTTCCTGGCACCTTCTGCAGATCTGTCACCTATGGCCTCCTCTCATGCTTCCTTAGCCTGTGATGTACTCATCAGGGTCTGTCTTGAACTATGTCTTTTCTTATACAGCCATATGCTTTTCAACACAGTTTAACCTACTTTGTAACATTTAATACTGAGAATGGCTCTGGAAATGGGGCAGCTTCACTGGACTGACTGAGTTGTATAAGTTGTGCCCTTTATACAAAGCCTAGTTTATGAATGACACTGTTCAGAGCTGTGTAGCACACAACTTGCACATGGCAGTATAGTCGTCATGATAAATATCCAGTCCTATGGAGAAAGTGATATCTTCACCATCTTTATATGTCATTAGTATTCAGAACTTGGTCTTCAGAAGTCAACTGAACTCAGCCACACTTAGGAAGGGAAAATCTTGTGGAATATTAGAATTGTATGGTCACCTAGTTATTATTTAGATATCGCCAATGACTAGAAACTCTAAAGAAAGTTGCATCTGGGAATAATTGTGCCAATAGATCACTCTTTAAATTGCTTTAAAAGCATTTCTTATAAGTTATTGTTTAACCATAGATCTTGGCTGAGTTCCAGGAGCCTGTCCAGGGTGCACACACTTTCTCACAATGAGAGCCCACCTGCTTTCTAAGGGCATCTACCTGAACCCATGTACCTCTCGTTTTCTTTCCCTCACAACAGTCCCATTTCTTTTCTGATGATCTTCTGTACTGGCTCAAGGCCGGCTGTCTGTTGCAAACTAACTGTAGAGCGCCCAGTGAGGAGTGGAGAGAGTCTTATGTCTTCCCTTCTCTGTTAGTAGTTTCCTGTCAGGTACTCCAAGGCCATATTGAATCTCCTGTCTGTCTTTGGTTGCTGCACAGGGCAGTACTTGGCTAAGACCCTGCCATACTCTCTCTCTCTCTCTGAGGGATTCCCTTACGCTGTAAGCAGAAGTCTTGGGCCATGGAGAAGTTACTGGTGGCTGCAGTGCTGATGTGGGCAACATCAAAGTGCTTGATGGATGGATCTACAATCACTGAAGACAGGGCCAGGGTCTGCCAAGAGTCCGAAGTAACTGAGAGACAAAACAGGGGACAACCACATATAGTTAGCACCTAGGAATAGAATGAAGACTGTGGAAGACTACTGCAAGAGGTACCTCATTGGCCTCTGTGAGATTTCCATTGTGTGACCCTATGTCTTTGTCCTTTCTATTGTGTGACACTATGCCTTTATACCTCTATTCTGTAAGCACTTAAGTTTTTCTATGGGGAAAACTCTGGAATTAAGCTCATAGGTTGAAAATTAGGCAAGTAACTGATTGCACGTCCTTGTCTATAAATTAAGACAAACGTAGAGGAGGAAGTGGAGACAAGGCAACAGTGACATAGTGACACAGTGCAGGTCAGAACACCACAAGACAGCCATCAGGATGTGGTGCCAGGCACTCCCAAAGACATTCCACCTATCTGTCTTCATGAGCCTATTGCTTATGATATCACCCTGATAGGCTACCTAAGTCCCTACAGAAGTGAAGTTCTCATGTCCACTTAGGATTTGCTGTCCAAACTAAGCCATTTTTTTACCATTGATCCTCTGTTTAAAGCTTGTATCTGGAAGCTAATGCATGAGGAGAGACTTGAAGTCTTCCCTGACCTCAAGAAAAGCTGATCTGACTGTTGCTGCTAGAAAGATGGGTTGGGCCATTGTTTGGCTCTCTGCCATGACATCTTCTCAGGCCTGAGCTGTCCTGGCCATTCTCCCTGTGGTGCTAACCCATAGAGTACTCCATGAATAAACATGGCCAACAGCACTCTGTGTTTAAGGATCAGCTCATGCAAGTGTCTATCTCACAGTCTGTTTCTTGGAAGACAGTCATTACATCTGTTTTTAAACATAAAGAACCCGAGACTCAGGGATACTGACACCCTTGCCAGTGTGTGGAGACTCTTCACAGCTATGAAGCCCATGTCTGACAATGGCTGTCTTCTGATACCTCCAAGTTCTGTACATGGCCTGTAATACAAGGAACAGGAACAAAAAGCTACTGGCCAGACAGAAGGCTTGTGTATGGACAGACAGGTCTGTTGGAGCCTGTCTCATTGGCACCAAAGCTGTGGGTAAAGATAGGCCATGGGAGAATAATGACATGGCTGAGCAGTGGGGTGAGGCTGTCTCTCTGATGAAAGGCTGTACCTATAAGTCAGTGTCCAGAAATAACATTAAAGAGCTCAGCACTGCCCAATCCTGGTATGGGCTTCATGTTCATTCAAGGTTGCTGACTCTAGAAAAGCTTCCCAGCCCAGCAGAGATAGCACTGGAGAGTTAGTAAAGAGAGTTGTTGCCTCCTTCCCTGTATCTCTCTTTGCTTTCAAGGATCACAGCAGTTTATTGTTCTTATACGCATGAGTATGGACTTTAGGCTGGCAGAGCTTCCTGACAGTCTTGGGTGTTGTTCTGTACGTATGTCTACATTATCAGCTTTGAGCTTCCAGTACCACAAGTGTGGCAAGGGCTAGTGGTCTAATGCTTCCTCATAAACATGGTGTAAAGGTGAATGAGTTCATCAAGAAAAACAAGCCAGAAAATGGCCAAGTCAGATGAGAATAAGGCTTCTGAGGTCACGGTTCCAAGGTCACTTTACTGAGCTCTGTTCCAAGGTATGCGAGTGTCTTTGCTTTGTTAGCACAGGCTGCAAGCTATAAGGAGAGCCTGTAATTTCTATCTCTAACCTGTCTTTAACACCAGTCCTGGTGGGTGAGATGCCACTAAAGTTAGCATGGTAAATAAAGCCATGAGACAGCCTTACCCCCAAGTGCTCTCTGCTACCCCTCTGTAATACAATTCAGCAGACTGAGCACTTTAAATAGCAACAGTGGTTTCTCTCAACAGTGGTTTTTCTCAGTTCTGTGCACTTAAAGCTTGTAATCTAAGTACCAATGAGACTGGGTTTTTGATCCCTTTTCCTGGTTCATGAATGGCTGATTTCTTGTCATATACTCAAATGGCAGAGCATAAAACAAGCACGCTCTCCCAATCTCTCTGGGAAAAACACTAATGCCATGAGGAGGGATCCATTGCTCAATCCACTCATCCCCCATGCCCTGCCTTCTAACACCATTCTTGAGACAGAGGAGTCAGGACCTGGGCCCTTCTTTGCTTCAGCTGTTGCCAGTCAGCCTCTTCTGGGCTTTCATTTTCTTAAGCCTGCTCTTCATGCTGTTATTTTCACAGACAACTCAAATAGCATCTTTGTGATGTGGTAAGTCTTCAATGTTCTTAGATGGTGGGAAGCTGAAATTTCAGAGACAAGTGATCATGGGTTTCAGAACCACAGTGGCCAATTATGGCCCGAAGATGGAAACCTTGTCCATATTCCATGTTTAGGCTCTGTCTCTGTAATTAAAGAGTAAATTCCATCCCCAAGTGAGAGCACACTCCTGTGTTATGCCCCAGGGTCTGAGACCAAGTTCCTGCCAATACTCCTACCTACACTCTTCTAAGCCTACAGGATGTCTCCTGAGTGAGCCTTTGTGGTCAAGAGAGGCCAGCATCTGGGGGTCATAGACTTCCTGTAGTCATTCTAACAACAAGGCTTTTGAGGACACAGAGGCATGCTGAAGCAGCAAGGCTGAAGATCCTGGTAGCTTTTCAATTTACTATCAGTCAGGAAGTCACAACACCATTGTACTATCACGTATTGGAGAGCATAAGAGCTCAATAATACATCATTTTCTGAGCCTATGATGCTAACCAATCAAGTGGTGTTGCTAGCTTGGGTGGAGCCTAATCTCCAAACTCAGGAGTCGAGGTCTAGCCTAGGTGACCTCCTTTCCAGGTAATGAGGATGTAGCAGCCATGTGGGGATTGACAGGTGGGGAGGGGTTCTTCTACATAGTACATGATGCCTGTTGATTCCCCTATATTTATTTATAACTATGATGCCAGAGCCATTTGAGACAAAATACACTCTACCACAATGTGGTGTGTGTGTGTGTGTGTGTTTGTGTGTGTGTGTGTGTGTGTGTGTTTGTGTGTGTGTGTGTGTGTGTGTGTGTGGTGTGTTGTAAAGTTAAATACTGTGCATCAGTTACTGCAGTGGCAGGTACCTCTTCTTTGTCAAGTATCTTTTGTTGAATTTTGGGTTTATTTCCACACAACTTAAAACAAGACCATCTTATTTCACATTTTACCATCTGTTTTAGCAGTCTTTGTACATTATTTTGATTCCTAAAAAACATTCTTAGTTATTTACTCTGGATTAAATTTGAAGACTCCCTGTCACGTTTCAGGAGTACTCCTTCAGTGATCATGGGTAATGATCTTAAAATTCTGTATTTATTTCCTAGTTTGAATGTTATGAAGATTAATGCATGATACTGTTAAAAAGAAAAATGTGGTTTTCCTTTTATTTTTAAATTGGCCACTGTTGGCATAAAGGAAAATGTCCTTACATTCCTTTCTATCTCACCACAGGCCAGAATTTAGTGAAGCCAAATGATAACAGGTTGATATGGTGAGCTGAAATCAATCCTTCCTCCTAAAGGATGGTTTTCCCAGCTACCTTAGTCCCAGTGATGGACAGCTTACCAGTTCAAGCCTCCTTCCATTCCAAACAGACAGTACACTATAGCAAAGTTGTAGCCGGGGCAAATAGATCCAGTAATTCCCAGACGAGGCCTTTCTCTTACCTTTTCTTATCAGCTCCTATGTCCAATCTACCTTCTAGTCTGACTGGAGAATGTCCCTCATAGACTTAAGGAGGGCCTTCTTGCTGCCAGTCTTGACTATCTGTGGTCATTCTTACACTGTAACCATTGACTGCTACAAAATATAAATATAACTTTAGCACTCCATGCCAGATATCCCCCAGAAAGAAGCCTGTGGCTGGCAAGGAGGGTCCCCTGAGGTTTGGAGATGCATGACTCTCTCCCAAGTCTATGATCTGGGTCTAGGTTTGCAAATTCATGAGTCTCTCCTAAGCCTATGATCTGGGTCTAGGCATCCATACTTTCCTGTTCTACATAAGTCTCAGGAACAGGAACAAAGGGAAGCTAACAGAATTTCTTTAATTTAAACCAATCCTACTTATAATATGAGGGGCTGAGGATGGGAAAGAACATGGGATATGTAGATGTTATAGAGGTTCCAATCCAGGTCACAGGGTAGAGCTTGGCAGAGCTGGCAAAGGATTGTGCTCTTTTGGCTCTGCCTCATTATGATCTGGAGCCTCCTCCATGAGCTGGTGACAGAGCAGGTCCCACCTCAACCTAGCAACATCAGCTAGACAGCAACACTATCCAAACTCAGGATTCAAACATGCCACTGCCACATGAAGACAGATTTTCCCAAGGCCAAACAGCATTTAGGTGGAAAATATTTGCATCTAGGATATTTCATAGCAGTATGTCCTTCTAAAGACCATAGAACCTTTGAAGCGATGGACAGAGCAGAAAGCAGGGACTAGTAGAGAGGACAGAGCAAGCTGGGTCTCCCTGGGCTGCCCCAGGCACAGGTAGGTGAGGCACTTTCATGCCTTCCTCAAGTCTCCTTTGACTGTACCTTGGCAATTACAGCCATATATGTTGATGGATCGTGTGACATTAGGACACGTGTATAATGTAGAAGAAAGAGGTTCTGCAGAGTTACTGTACAATGTGGTGAGCTTCAAATTGCTAAGAATAAGAATTTCTTCTGAGCCGGGCATGGTGGCGCATGCCTTTAATCCCAGCACTTGGGAGGCAGAGGCAGGCGAATTTCTGAGTTCGAGGCCAGCCTGGTCTACAAAGTGAGTTCCAGGACAGCCAGGACTATAGAGAGAAACCCTGTCTCAAAAAAAAAAAAAAAAAAAAGAATTTCTTCTTATCATCATCATCAATAGTACTATGATTTATTGAGAAAGGTTCTTACTCTATAGTCTAGATTGACCTAGAAATTCTTGCTCTTTCTTCCTCTGTCTCTCAGGTGCTTGCATTACATGCATGTGCACGATGCCTGGCATAACAGAATAAATTTCAAACATTCTCCTCAAAATCTGTTATAAGAGAATGGAGTCATGAATATGCTAATTGTGTTGATTTACTCGTTCCTCATGTCTTTTCTTCCTAATGTTGACTATGCTTTTAAAAAGCTAGACTAGAATACATTTGAAGATGCTCCTTATGTACTGACAGGAGACCATTTTAAACTACCCTAGTTTCCTCATTTCAGGTCAACTCCAAGAAAAAATGGGAGATCACAGAGCTCAGAACATTTTCAAGCATTAAAAAATTCTTCCAAATAAAGGTCCTAGTACTGCAGTGCTGTATCAACACAGCAAAGGCCCTGGCCAGTCTGACTTTTGTCCTAACCCTTACCTTTCTCATGTGAAAAAGCACCATTTAGTATGGTGGGTGCTCTTCCCAGAAATCACAGGACATTTTTTTCAACTAAGAGGTCACAAATGCAGAATAGTAGGTTAGCATGCATGCACCTGAGGTGCTCAGGTTGTGCAGGGGGCCTCATTATTACTCTTGCAATAAGAGCTAGGAGTCCTTTGGCTCCTCAACCTTTCTGAGTTCTCATTCCAACTGTAGAGGAGCTGTAAGGGAGGCTGGGGTGTGTGCCCTATACCCCTCCTGCTGTGTGAGGCAAATGGCAAAGTCTTTTGTAATATGGGACTTTAGTACTGCCATTTCACTTCTGTGACACAGGTGGTCTCACACCCACCTCACCCTCCCTCCCTGAAGTCAGATTCACAGGAAAGTACCACTACACCAGCTTAGCAGCCAAGCCAGGCTTCCTGGCAGCCAAAGCCAAGGCCCCATTCTCTATTCTTCATGGAGCAGAACAGATAATGCTGCCTTTGAAGCGCTGATGAACCCCAATGGCCTCTTCAGGGAAGGAAGAATTCAGTGTCAAACATTTTTGTCCTGTCACACAGTGACAGAAGCCACTGCTCAGTGTCTTATTGGTTCTTATACGTGACCCTATGCTATTGAGAATCATGTCACAGGTATATTATGTGGTTTTCCCACTTAATATCATTTGTGAAAAACCAGGTATTCCTCTAAAAGCAAGAGGGGAAGAAGGCACCTTCTTATTGTGTGGTCACTGAGAGGTTCACCTGAAACCATTGAGATCGTCTTTAGTGTGTCTCCACAGAAACATGCCTTCCATTTGCTGCAGGTGCTCCTGGTGTGAGGATGATTCTTTACTATTGATAACAGAAGAAACTTCCTAGCCATGAGCACTTCCATTAACTCCCCAGATACGTAGTTTTGAATGTTAAGTACCCAACTGTCAGTCTTCCTACAGGTACACTCCACTCCGCTCCATTTCTATGGTCACTGCCCCATCAAACTGACACCATACACTTTTTGTAAGATATATTTTTCCCAGCGGAAAAGTCACCATCTTAGTTCATGATGGCTTTACTTGGGATCTGGGTTTCAAGTTTTACTTCCATTTTAATCCGAGGTGGTCCATGATTGAAATGTCAACATTGAACAGAAATAAACACAACCGAGACAGGAAGATAAGAGATAAGACCTCTACAGGGAGCTAGACTTAAGAATTAACCTCTGTTAACCTGCTCCAGAAATGCAATCAAAGTAAATCTCTTCTACCTCCGGGACAAGCCAGATGGTATGGGCTCATAGCTCAGTCATTAACCCATTAGACCCCCAGTTTCCTCATTTGAAAATGAACCATGTTACCATCTATCTTCCTGGTGGTGATCAAGTGATTTGTAAATGCTTGGTATTTCTTTTTCTTCCAGAACAGAAAATACATAAGGATGAGACTCTTAAATGTGCATGGTACACCACACACACACACACACACACACACACACACACACACACACACATCTGAATCAGACAAAAACAATGGCAAGCTAAAACACTGAAGGCAGAATCAACCCCTGTCTGTGATCCATATTAATGTACTAATCCCAAACTCTGCACTCTGCATGCTGATGGAGGACTCTTGGCCCAGATGACTTTTGAATCTGTCTCATTGAAGGCACATTTAAAACTATTGTGACAGCAACTCTGCCTTGGAAACATCTCAGATCTGTGGACTATGTAGAGCAAGACACTCAGTACTGGATTACTTTCATTGTTTTCTCTTGTGGGTGTGTTAAGTCTCAATAACACAAACAGAACAAGCATTATACACCTCACTATGGTTTGATTTGTACATCTGTAGCTAGATTTGACATCTATTCACCCAACCACTGTTTTTCTACAAATTTGCTATTTTGATATGATAATATTTAAGAATGATGAGTATGTAATATGAAGAAAAATACTTTAATTCACAGCCAAAATCTAGAGCAAGTATTTAAGAACAATTAGGCAATGTGAGCCAAATCTTAAAATATCACTTCTTTTTTCTGGTGTAAATTCCTCTTTGGAGAATCAGCTCTGTAAACAGTTTGGCCTTCAGAACGAGCTCTGAGTGCTCATTCATCCCAGTGTTTTTATGAGGATGAAGATTCATAAAAACCAAATATGCCAAACCAGAGAGACATTAGCAAACTCGGGGATAATAGGACAACCACCAGTGTCAACACAATACTTTCTTCAACTATTTGTCCACCACTAACTGTGGCTGTCACAAAAGCTGGCACATGAGAGCAAAGAGTAAGCAGATGACCACACAGAGACTTGCATGACGATGTGTGCTTTAAAGAGCTAAGCAGCAGTGTGGAAATATGCACACACCACAATGTTTATGCAACGAGGATTTGCAACGTTATGATAGAGAAAATAGCATTATGTCAAGACACACAGAGCAGCATAAAACTAGAATATGCCAGGCAATGTGTCGGCTAGCTCTTGCTTTGCAGGGGGTGGGGTGGGGCTGGGGATGGGAGTGGTTCTAAAATGGACAAACTGAGTAGCAAGTGGATCTGTATGTAACTTAAAAATGCAGAGACAAGAGTAACAAGAATTCAAAGTGGTGACCTCCAGCATGAAAAAGGCAAGTAGAACAAAGGTGACATAGGTGTGTGTGTGTGTGTGTGTGTGTGTGTGTGACCACAAATCTTTGGGACACTTTGACTATCCCAACAATGTTTATATACTACCCTGACACAATTCAGAATAAATTTTGGTTTAGTCATGAATCTTCAGTGAGGATTTGGGTGTCATCAGTTTGAGGTTACACCCTTATAACCTATGACATACCAATAATGACACCTGCTTCATAGTACTTCAGGGAACTGACACATGATCAAGTGTGTATTAGACACCCAAAACAGGATGCTGAGAAAAAAAAATCTATGTATGCTTGCTTTGTGATTTTCAGCAAGCTGTTTTGACCATGGGAAGCAGGCTGATGACACAGGTTAACATTTTTAGAATTCACCCATAGCCTTGGTGTCAAATAACCCCTTTCTAGCTCCTCAAATAGGGACATAATGATAGGTATCTCAAACTTCACAGGCATCATGCCATAGGACAGGGATTAATGGAATGTGTCCTCTTAGCTGAGTGGCACCTGGGACCTACTATGTTTCTCCTTTCCTGACAGGGAGAACTAGAAGAAAGGGCAATGCAGAAGGCTTACCCCATACTGGCCAGACTAGTTCACCTCACCCTAGAGCACGGAGCATCCCCAGCCCTCACACTCCTGCTTTCCCTGCTACCTTGCAACCAGCTGAAACAAGTTGCAGCAGAACATAAGAAGGGTCTGCCTCAGTCTTGGTTGAATTCCTGGGTGTGGGACCATAGCTTCAGTATCTAGTGTACTCTCTGAACAGTAGCTCTAAGCTACAGCTGGCTTGTCCCAATAGACAAACAATTGCCTTTTGACGTTGAGACCACAACACCACCCTCCTGGCCTTGCCTGTGACTGTATGAGTCTAGAGAATATCTGGGAGAGTTATGCAAACTTAAGACAGGACAAGGAGAACATCAGGCTTAAAAGCCATCTGATCTTGTGAGCTGTTATGCCTGCACTCCTGTCATTTATATCTACGGAAAGGGCACATTGCTGATGTCTAGCATACCTGCAAGTGTGTTTCATCCACAAAATCTGGAATTTATAAATGTAACAGTGTCATGCCTTAAAAGCTAAGTCATTGCACAAAGGAACAGGAAAAATAGGAAGTGGAGAGAGATGGTATTTCTCCCAAGAATGATCAGGTAGACAATGAACTTACCCTTCTCCTCAGTGAGGGATTGCAGGGCAGCAGAAGGGCAGAAGCTAGGAGTGTCACTCCATACAGCTGGAAAGAAGAAAAGGCGGGATTTTAGCTACAGAGACAACAGCAGAGGTGCAGGGCAGTGGTGGAAACTAGAGGTCTGTGCAAGTCAGTATGAGTCAGGGGTGGAGCTCCATGATGACTTCTTCTCTTATGACCCTGGACTGGGAAGCCTCTGTCCAAAACCATGCTTGAGTTAGCACCACACAGAGTAAAGAGGTTTCAGTATACTTCATACTGCCTGACAGCTTCCATCCAGGAGTAGCTTGCATTGTTCATTCATATGTCATTAGTCATACCACAAAAGCCTGCTGCTGTAACCTCAGTTTCCACATCTGTACTATGAAGATGACACTACCTATCACCAAGGTCACTGTGGGACTACAAGAAGTGACCTAATATATAATGTGTGCCACAGAAACAGGGCACAAAAGATTAATAAACGGCAATGATAAATAGCAAGTTACACGAGTGGGGATATCTGGACTTTGGGGAAAGACAGACTTGTCTTTGAACATGATATATCACGAGGAAGAAGTGCACAAGGACAGGTCATCTGGTTTTGGTGCCTGGCCTTGGTATTTGTATAGTGAAGATGATATAAGAACTCAATGAGGAACTGCATATCCTGTAGATGCCACAGAAATGCTCTAGCCTCTTCCCTTCTGCTCCCTTCACTGAACACATCCAAATCTTCAAAGCCTCCTTATTATTCCTCCTTCCAATGATGTAAAGAGGACCAAGCCCAGAACTCCTTTCCCTCATAGGGGCTGGCATTGCAGCTTAGGAAATACAGTGAGCAATCAACAAATTCGGGCATTATCCACTCAGAGGATTTCCCCTCATAATGGCACATTCATGTCATAGTCTCTTGTCCCTCGGGTCAGAGTGTGTTTCTATGCTGGTTCCAAAAGTTCTGCATGGCTTCCCCATATTTCTATCTCTTATCTTACTCCCTTTTGTCTGGTGTGCAAAACACCATGCCATGACTTGAATGCTTCCTTCAAAACTCTTGTGGAAGTTCATTTGCCTCTATGGCCATCCATAGGTGGAAGTTTTAAATGGTGGTCAGGGCTGTGGGCTCCCATCTTCATGACTAGATAAATAGCGTGGTGAGGATGAGGGGTTGTGGAGGTCTGTGTAGCTTCTAGATCTGATCCTGGGAAGAGTCCTGTTTGAAAAGCTGCCATCTCCACTGTTGCTTTTCTTCTCACCTTGTTCCTTACCATGCATTGCCTCTACCCTGTTACAATTGGAGAAGGCCCTCTCCAGATGCCAGCATGTTGGCATTAACTGGCTTGTCTACTGCCAAAACTGTGAGAGGTATTTCCTTATAAGTAGCCCTGCAGCAACAATATGAACTAACCAGTACCCCCGGAGCTCGTGTCTCTAGCTGCATATGTATCAGAAGATGGCATAGTTGGCCATCATTGGAAAGAGAGGCCCCTTGGTCTTGCAAACTTTATATGCCTCAGTACAGGGGAATGCCAGGGCCAAGAAGTAGGAGGTGGGTAGGGGAGTGGGGGGAGTATGGAGGACTTTTGGGATAGCATTTGAAATGTAAATGAAGAAAATACCTAATTAAAAATAAATTAATTCATCCATAAAAAATAAAATAAAATAAATTATAACAAAAGTAAAGAATAAAAAAAAAATAAGTCACCCTGCTCTGTGGTAACCACATAAACTGAACTAAGAGCCCTGGCCTCTCAAGGCTCCAGAGCTTCAGCCACAGTCTCTTCCCTCCCTTCATTTCACTTTCATGGAGGCGCCTCTTGCTATCATTTAAAGACATCAACTGCCAAATTTCAGCTGACATTAAATCTGCCTCAGGGGTTGGTAACAACAGGTAATACTGTGCTGAGACCCATCTTCCAAGGGTCCAACTTCAGGGGCCAGGGATTGGCCTGAGAGTTGATATTCCCAATAGGTTTCCTGATACCGACATCTGAGCTGAGGTTACACACCCCCATACTGAAAGCATCACACAGAATGTCCATAATTGCTAACAACTTCCCCCCTACACTCCTTTGTAGCAGGCCTGTATCTAGACTCCAGCCACACCCTGTTTTGTTGTCCCTTCCCAGAATAGGGAACCCAAGAGCAGAGTCATTAGGGAACAGTCTGGCCATCTGCTGAGGGTGTTTATCTAAATGTGTACTTCCTGTTATCTGGGTACACTGTTCAAGAAATCTATGTTGAAATCCACAGAGAGCTCTGTTTGTATTGTGTGTGTTTCTAATGAAAATCTAGGGACAACTGAAACATGAACTGAGGACAGGTGACTCAGACAAAGCTCCCAGCACCCATTTGTATACACTGCTTCGTAGATCTCCCTGCGGCTGTAATCTAGTGGCATGAAACACACCATGGTCAGTCTGAGGATTGACCTCAGGTGATATAGCAAACATTTATGACACTGGCATGTAGTAAGATCAGGACCTCATTCTATTTTCTGACACAGAGCTCCTCAGCTGCTGGGTTTGCAAAAGTCCACAGTGAGTGAGCACATAGCCAGGATAGGCCCGGGAACCGTCTACCCCACTTTCCACATTGTCTTCCAAATGGCTATTGAATTGTAAGGAGTTGGTTTTTGTTTGCTTGCCTTGGTAGAGATGGAACCCAAGGCTTACATATGCCAGAAAAGCACTCTACTTCTGAGCTACACCCTAGCCCAGTCCCAGTTGAATCTATCCTAATAAACTATGAATAGTAGCTAATGGTTTCTCTGTATTCCTTGAATTATTCTGGCAAGCTATTGAACAACCCAAGGAGAAATGGAAATTCTTAACTTACAGTCAGTTGCTTGGAAGGACAGAAGGCCATGAGCTCACAGTTAGCAGGTAGTGGGGAAGCTTGTAAGATTCTACCCTTTGCACAGGTTCTTAGTTCTGACTTAAACTTCAGGTATTTTGCATCAGAACTGAAAGAATCAGTAAACACCCAACTTATGTCTAGAGAATTGGGATCTTGGTTGCAGATGGGACTACACATTTTGTGTCAGAAGTGCTGGAGAAAAAAGCTCCAATCTCATCTTGTCTGGGCATAAGAAATAGAATAAGCCTTACCTCACTGGCTTGTGAGTAGAAAGAAGGCACTACAGTGAGGGAATCCTGGCTGCTAGCCAACGATAGGAACACATAGTGCCTGGGAAGTGTGAGAGTGTTGGTATGAGGGGAAGGAGGAGGGAGGATATACTAACTGCTCTGTGAATGTGGTGCCATCTGTGTGGATCTCAAGGAAACTAGAAGAAATCGACAATCCCTTACTAATGTCTCTTTTGTGTCTGTAACTTCAACAGTTTTTAAGGGACCTTGCCTAGAAGATAAAAGGACCCAGAGCTGTGATTGTCATTTCAAGAAGACACATTTGACTTAGTGAACAAAGCCAAGTGAGGCCTCACTGAAGCCCATGTCGTGCACATACGAATGCGGTGGGGGAAGCAATCTTCTTTAAGATGCAGGGGCTATCAGGGCCTGTTTCTACCTATGCAGGAAGGCCTGAGTTTATGATATATGGACCTGAGTAACCCCTGTGTTCTGCACACATACACCTGGTCTTCTAGACACCAAGATTTCTTTTCTAGGTACTGCTGTTGGGGAGGACTACAAACAACTCACTTGCATTCATAAAGTTGGCCAGAACTTCTGTATTTCTGTGCTAAGAAACACCAGACATTGCATGAAATTGAGGACAGCAGCATCAGCAAGCCCATTACCACAGGATCTGTGGGAATCTGCTTTGATGCTTCTGTTTTTCCAGTATTTTTTTTTCCTGGACATGGGAGGACTCAGCTTTGTTTCATCCTCTGTGAGAACAGTGAGGATAAAGAAGTCAGGATGCAATGGCTGGTGTGCAGCCCTCTTTGCTGAAGCTGTGAGGTAGGGAGGAGAGTCTCAACTCTCTGATCTTCTGCCTTCTACCTTTTATCTCAGGCTCACTTTTTGCTGAAGTCTCTTTGGCATGATCCCTGTGAAAGAGCAGTTCTTCCTTCCCTTTTATAGTCTGCTACCTCTCCATCCAGAGGACTGGACTTGGCAACACCAGTGACATTGCTGTGATTTAATTCTCTGGCCAGGGAGTGCATGTCTTCCATGGGGGACAGGAAAGGAATTTTTTCCACAGAGACTGTCCTGATACCATATGCACACCCAGAATCGTGTCTGCAGACAGCCAGTGTTTAGGAAGAGCTATTTTTCTTTGTGATTATAGCAGGTCCAGTCCCCTACAGCTTTTACCTATCAGAGTTCCTCAGTTGAAAGTATGTCTCTTGTCCAAGAACTGACTAAGGGAAGGCTGTTAGGAGAGACCCACCCTTCAAGGTCAAGGCTCAGAGTTGCCCATGTGTGTGGCACCTTCCTTAGCCTTGTACAGATTAGTTGATACAAAGACAAAGACTAGAAAAGCGCGTCATTTCTTTCTTTTTTGTCAATACTTCTGGCAATCAGACTTCCTGTAGGCTGTGCCTGCTATGTTGTAGTTATTCACACATGCTCACTCTGGCCTCTCTAGGATACGCCCATGAAAAACAGCAACATTCTGCTCTTCTCCCGTTCCTCAATGACCAGCACTGCACGTCAGTACAAACACCCAGTGAACTTCGGAAGGGTCCAGCCCAAAGGTGAGAATGCCAGCAACAAGTGTTTATCTCCTCAGCACCTGTCGCTTGCTTTAAGACTGAGAGTTCCTGGAGGTCAGGAAAGCAGGATCACTCTCACTCTGCCATGTGACATAGCAACTTAAGAGGTAAAATTAACTAGGTTCCAGGTCTATCACCCATTTTCTATGCACCCTTGAGCCTCCTGCCTCTCTTGCTTCTACTGACAGGGGAACGAGGATTTAATGCGATAGTGCTCCCAAAGTGCTGGCCTCCAGCATGAAAGCCTCATGAACAGAGGCCAGGCTGTTACAGCACAGTGTTCTTTACATGGCAGTCCTTACTGTTGAGTGACAGTACTGATAAGGCTTTTCATTGTCTGCCACGTGGCTTCTGGTCAGGACTCTTGAGTCCCTACCCTGAGGCACAGAATATGTGTTGGAAGACACTAGCACTCCAGGTTGTCAGATGAAAAGGACCCGAGCAGCTGGAACCTGTTGGAACCAGGAGTACCTTGGGTTCTTATCCTTGCCAGCCTGTCAGGGTGTTGAAATAGCTTGGCGTGACTTCCATCACATTCTGAACAAATAAATTACTGCTTAAGTTTTTTTTTTTCTGTCCAGCTCTTCCATAGTCAAATGAAAATGGAAAGTGGCATTTTCCAGATGCTGGCAGGGTGAAAAGGTGAGAGGATAGACGAGAATGACCTGAGGTGAGCCTAGCTCTGAGGTAGCTTAAGTCTTGAAGCTGTCCATGGAGTCATATAGAACTAATGTATTAGGCAAGCATGCTCCTCTCCTCCCTTGCCCTCAAGATATCTCTGTATGTCTCTAGCCCTAGAGATTTCTCTGTATGGAAATATAAGTCCACAGTGGCAGTTTCATTATACAACTCCCTTTTTTTTTCTTCTTAAAACAATTCAAGCTGTTGAAAGAAAAGAAAAACCCAACAGAGCAACCTCCAATCATGACAGATCAAGGGATTAGTCTGGAAGTAATCATGCCCATACTAACTGCCTCAAAGCTGAAGAACATTTAGGTACATAGCAAGGCTAAGGGATCTCTGCCCTAGAAATCCAAACTGTACCCTTTAGTTTCAACATGGCTTGGACAAAAAGACCACACCAGGAGCAGCTGGTCTGCTATCATGTTAACCTTTTCTAGTTGATAAATCAGTTGCTTGTAAGTTACTCCACTGAGCTCCCATAATGCTAAATATCAAGGCTCACGTAGACCTAGCATGTTTCTGATACACAACAGGCACAGGAAGAATGTCTGTTTTCTCTCATTGCCCAAACTAGGTAGGGAAATGGTGGTTTTCCAGTATGAAGAATATGGAGACCAAAGTTCTACTTCTCTAAGACTTCAGTTGCAGCAATAATTACATAACCCTAGTTTCTAGGGAAGTGTCAAGAACGTCCAGTACTCTCCAGATTCGCTCAGAAAATGAATTGAGAAGGAAGTGACCTATGTGTCAGGTTGGAGACACTGATCGATCCTCTGCTCTGCTTCTCTGTTACTTCCTGAGACAATACTTTTGTCTCTAAGACATCTTCATGAGTTTGCTCCTGAGACACAATCTGATGGCTAGTCTCTTCTAGTTTCCATGCAATTGTCTATACTAATACCATAGACACCCAGTATCTAAGTGTATGGGACCAGTGAGCCTCAGTCACTTGTCCTACTGACAGAAGCTAAGGGGTACTATGAGTCTTACAAAGACCAGCCTGTCCTATAGAGGGAAGATTCTGAGTATAGTTTTATCTAAGCACATACAGAAATATCCACTCCTTTCTTCATTGATTTCAGATTGTTCTCCTAAAACAGACCTGAAATGAGTCTTAGATAATGCAGCCATTTGCCTTCATGACCCATACAGGCTGTCCTTTCCTGAAATCCTAACTTAAATGCTTAAAAACCTACGCAGGCTGTTCCCTTCCTTCCCTGACACTGCATATAGAACATCATTCCGGCTGACGGTAAAAATTGGCACAGCAGGGAGACCAAGGGATCAGAGTGGACAACTGTTGACTTTGCTGTTTGTCCAGCAACAGGACCTAAGGAGGTTAAGCTTTCTTTCTCCTAATACTTCTGTATTTTCTGAGGCCTCCACTAATGCTATTGCTTTCTCCCTCCAGCAGTGGGGTATTTCTAGACTATGCTGGGCAATTTGATCCTGAATAAAAGGCTTCTAAAGTATACCATGAGCAGCCCCTCTAAAGCAAGTGCAAGTAGCAAATTGAAGAAGCTGCTATGTACCCTAGCTAACTATACCTGTGAACCTGATATTGTTCCATCTTTCCTGAGATCTAATTGGTAATCTTTCCTTTAAGTTTTTTTTCCTTTTAAGTTAATGAGCAGTCTCCAAGGCATGTCTTTTCTTCTTAAATTAAATAGAATCCATTTCTATCATTGGTCTCCAGGGAATTCTGACTAATCTTCTTCCTGATCCTAAGACATCATCCTAGTGCAGGCTTGGGATATGGTCAACAGCAGACACATGTGCCAGTAGCAGGTTCCTCACCAGGCTTCTGGTACCACCCAAAGGGATAGGTGTGGACTTCTGTGTCCTCAGAGCCACAGTCCAAAATGCGCCAGGTTGCTCCACTCTCCTCATTGCATGTTTGAATCCCCATGCTGTTCAGAGTCAGACAGGTCACCTCTCCTCCTGGAGGGAGAACACAGGAGTCCAAAAAGGTGGGGCAGTGAGAAATATGAACTAAGTGGGAAGAATTCTGTAAGCCATTGCTCAACAGATGCTGGGACTTCTGTACTATATTCTAGGTGGGGACTTGACCATCCCAACAGCCCCAGATCCACTATTTATAAGCCTATGAGTCCAGAAAAGGAAGTAGCTGCTCCTAACAGAATACCTGTTGATCATGCATAGAAGAGGTGATCTGTATTTGTAAGTATCATTTCACTGGACCTGGTTTACAGGTGAAGATGCTAACTAAGGCCTGGTTAGATTATAAGTGAATTGTCCAGAATCACACCATTAGTAAGTGACTGAGTGAGTGTTCAATATGGATCATGTGATGTATCTAAAGTTCAGCCAACCATGCTGCCTGGACAGCTCTGAAAATACAGTAGAAGATATATAAATAAAGTATAAAAACAAGGAGGAACAGTCCTTGGGATCAGACAGACCTGTTGTATATGAAGTGGGCAGATAGACCAGGTCAGCCACAGTGTTAATTTCATAATAATGAACCACTTGCTTCCCCCAGTCGGGTTCCTTTCTGCATATGAGGCTCACATTCTCCTTGTCATGAGGAGATGCTAAGGTCCATATAGGATCATAAACATGAGTGTTTCTAGACTGAGGTGCATGCCTGGGATTGGGGACTGCCTCCTTCATTAGTCTTACCTTGCAGCTGGGAGACATTTAGAAAACCAAAGCCAGTGCAGCAAGGGTCCCTGTCACAGAGCCGCTCACACTCAAAGAACCTGCAGTGAGAAGGCATAAGTGAGGCTTCCTGTGGGCGTCCAGATCCTGCTGTGCAGAAGGAATGGAATCACTCGAACTTAAGGAATCAGATTTCTTCATAAGCACATAAGATGTGGCTAACATTCTAAATTTTCACTCTTTTCTCAGGAACATTATCTTCAGGTCCTACAATAATTTACTCCCTCAGTCAGTCCCTCTCCAGGACCATCCTTGTTCATCCAACTAGTATAGCTGCAAGATCCGGCCTGCAGCTTCATGGCAGAAGGGCTCTAGCACGTTTAGCCATTGTTCTGGTTCCCAGTTCTGAATATTCCCCTACCTTACTCCTACGCCTTGATTTATCAATCACCCCTAACTCCTGAGAGCTTGCTTAACCTCTCGCTCCTTTCTGGTATGAGGATCCTACCTCATTTGTGCTCTTCTCTCCTAAATCCAAGTCATATCCCAGTGTTGAACCTTGTGTCTGCTTGGTAATTTTTCCAGTGAATCTCTGCCCAGAAAATGTTAAGTCATCTCCCTGACTTTCTCTTCCCTAGATCCCTACCCAGTTACCTACCTGCCCACCTATTGCTTCCCCCTTCTTTTAAAAGCCCACCGTTAATCTCCAGCCTGGACTATAGGTTTTTGTAGTTTATCATTAGTTCTGTCCCACCAGTTCCCGTCCCAGTACCAAGATCAGCATGGTGATATCCAACAAAACTATCTGGTTTCTATTCCGTCATCTCAGCATGATGACATCTAGCTTCTATACCCTCCCTTAATAAGGCGGAATCCAGCTGGATCTCAAGACAAAGAAACTCGTGCCATCTTTTGAGATCCATTCTCAGAAATAGCACTCAGTTGCCAGCAACATGATGCAATTCCATAACTCAACAGCACTTCACAGATTAGCAGTTCATGGATCAGTGACTACTAAAATACAAAAGACTCCCTGGGGATTTTCCTTAAAATCTTGATTCATGAGTCTCCTCCCAGAACCTCAAATTTGGGAGGACCAGGGAAAGTCCAGGGATGCGAATAGGCAAGAGCATGCTTGGGGATTCTGAAAAGTGAGGTGAGCAAAGTGTGCTGAGAGGACCTCATTCACCCTCAGTTGTAACAATAGCCAAAAGCCAGTCAAGAAATGACCGCTTCCAGTAAACAAGAGGTTGTAGAGGTAAGAAGTAAGCAGTCCTATAAGCTACGACTCTGTTAAAAAACTGTGCTTGCTTTATAGACGCTGAACACAACACTGAAGGGCTCCGAGGATGAAGTTTATGACAATCCTCATCATGTTTATTAACTGACAAGACTGCTCAGGACATCTGCTCCCTCAGCAAACTCCAGGCTCAAAATGTAGTATTTAATGTCCTGTGCCTTCACCAAGGCTTTCTGATCTGGTTATCTCCTATTCCCTTAGCTTTGGATTGTGTTGTTGTTATCATTGCTCGACCTTTTTGTGGAACCTAAGGAGTCTTAATAATAAGCTTAGAGGTAGCACGTGGCCGCTTACCCATTGGAAATGAGTTTTCCAGACATGGGGACTTTGTCTCTGATGGAAATCCCTGTGAGCTTTTGGAATGGCAGGCGAGTATAAAAGTTCTTCACTCTATCATTCAGCACAACTGCACAGAGGAAAAACAAATAAAAATTATTATACTTTTGAAAGTACAGTATAATGAGTAGACCCCAAACTGAACTTCTAGGAAGATGGCAAATTAAACTCACACATTTGCTCTCCAAATCTTACTAGACGAAAACTCAGAAGATTCTATTTGGTTGGTTAATTTTTGAGATAGGTTGTTGTGTAAGCTAAGCTAGCCTTGAATTTGATATTTAGCCAAGGATATCTTTGGTCTTCTGATTCCCCAGCCTCTACCTACTGAGTTCTAGAATTACAGATATGAACCACTACCAGTGCTTGGAATAGAACCCAGGCCTTCATGCTGGGAACTCTTGAAAAGGATCTAGCCTATGGGAAATGAGAATCAGAGAGAGATTGAACATACAATCTCAGAATCTAGGAAGCCTGTGGAGGAATGAACAAGAAAGCAGCTTCTGCTCCTCTGTATGAAGCAACAAGGATTGTATTTGCCTTTGCACTCCTGCATCTCCAGGGGAAAGGGTAGACTAAGTGTCCTTCCCACAGGGCAAAGATGGGAGATTTATTCTGAGTTTTTCCCAAGACCCAGAAGAGACAGTCTCTTAGCAGCCCTGGATAGTAGATACATAAACCCCACAATGAATTTGAGAGCATGATCTAGGCTTCCCAGAGGCCAAATACTCTTCTACCTTGCTAGTGTGTATACTCAGACCAAGCACTATGAGACTCCTCTGTCAAAGATCCTAGGAGTATTGATATGGGCAAGCCCACCAAAAGTGACTGCACCAGAGTATACTTAAGAGAAACCCATAGTCAAGAAGTTCTCATAAAATAATTAGAGCTGCTCCACAGCTTTGTGGCCTCTTGACATTTGAGGAGAAACTGAGGGCCTCCAAACATGAGAAGGGCCCTGGCAAAAAAGATAGAAGAACAAACTGCTGGGACAACAGGGTGAAAGAAATGACATCACCATCATGACGACAAAATGACATAATTGCTGCCCTTGAAGAGAGGAAAGCAACTGTGATGGTGTAAAAAGACACTGTTTCTGTAATCTCTGTACACACAGTAGCATGAAATTCTGGTGCAAGTAAGATGAGACCCCAGAGCAGAGTAGACCACTCTAAAGTGTCAGCCTGATGCCCTTTTTAATGGCGTCATATCTCTGAAGGACCATGGATAATCTTACTATTAGCTATCTATTTATCTACCTATCTATCCCTATATATTTATTAATATATAAATAGTACACACACACACACATGCACACATATATATTAGTTTTTCAAGATTATAATATCATTATATCATATTCCCCTTCCCTTTCCTCCTTCCAATCAGTCCCATGTATCCCTCTTTGCTGTCTTTAAGACATTCATAGTCACATTTTATTTGTGTGTGTGTGTGTGTGTGTGTGTGTGTGTGTGTGTGTGTAATATTAATTTAAAGGGAACAGAAGTGAATTGTACCATTTCTGACCACACAGAGTGATGGCCCATTAACCACCCAGATTATAAAGACCAGAGTTCCTACCTTTCCTCCGGAAGAGGGTCATGGTTGGGTGGGGCAGAATCTGACTGCAGTTCTTGGCATTAGATTCCATGACATTGTCACAGACCTGAGCTTCTGGGTATAGGAAGCAGGTGAAATACAAAGATGAACTTTTTGTTATGTCTGCAAGTTGACAGAAAATGGGCTCCTGGGCACACCCTAAAGGCAAGAGGACAGTTGGTGTTTAGTTCATGACAAGCCTGGGGTAGATAGAATCATCCAGAGACTCTTTCAAGGGAGAGACCTACTGCATTAGTTTACTTTTCTACTGCAGAGATAAACACCATATGTGACCTGAGAAGGAAAGGTTCTATTCCACCTTACAGCTAACTGTCTATCACGAAGGGACTCAAGGCAGCAACCTAGAGGTAAGAGCTGATGCAGAGGCTAAGTATGAATGCTTCTTACTGACTTACTCTCCATACCTTATTCTGCCTGTCTTCATATACAACCCAGGATCACCAACTCAGGGATGGTATTGCTCACCGTGGAATAGGTTCTTTCACATCATTCATTAACTAGGAACATGTCTCATAGAACCAATCTGATGGAGGAATTTTCTTAAGCTAGCTGACCCTATCTTGTGTCAAGTTGGCAAAAATACCAGTACACCCATGATAGCCATAAAAGCCTAAACAAAAACACTTGGAATCTTTGAAGTGGGGAAATATGATATGGTTGCTTAAGTGTAGGCATAGCCAAAGTGAGATGAGAAGTCAGACACAAACACAGCAACACAGGAGACAACATGGTGGAAACTCAGTGTCTCTATTTATGGCTTCTCAGAGGCACTAACAGTCAGAAGAGCAGCGACCAGGGATTTGTACATGAGCACTCTATTCCCTATATATGTCAGTCTCGCCAAAGATACCTCCTTTATGGAAAAGGCATGGCTGATTCTGGTTTGGTTCTTATCCACACAGTCAAAGGTAAGTCCTAGAACATAATGCATATTTAATATTGGATGGATGGATGGATGGATGGATAGATGGATGGATGGATGAAAGGTAGGTTCTGGTTGCTGAGCAGAAATGACATTCAATGTGAGCTTTCTAAAATCTGGGAGTAAGCCCCACTTTTAGGCTAAGAATGAAGTGATCATTTAGTTATAAGAATGCATTTAAAATTTCTACTTGTTGGTGAAACATGACCTGAAGAAAACCTGTAGGCTAAGGATACTCACGAGAAAGGCACCACAGGTTTGCCTGCTCTGCTGAAAACAGGTGTGTGAAGAGCCAGTACTGCTGGCTGGGCAATGAATGGCTTGTGTTGACAATGACCTGGGTAATGTCCACAGGGGAAAAAAGTTCTGTTGCCATATCTGCAAAAGAAGGAAAGGGTGAGCTCTATACCTACCTAGCAAGCATGGAACAGAGAGAAGATACTTGGGGACAGAGCAGAGATAGAGACAAGCATTCTTACATGACCTGAGGCCAGAGCAGGGCTAGAAATGACAGGGTATCGATCTGGTCAGGCAAAGGGGTTCAGAAGGTACTAGAACTTTTTAGAAACCATTCCGTTGTAAGCCCAGATTTTTGGTTTGGATGAAAGCTGAGCCCTCTGGTTCTCCTTTCTACCTCAGGCAGGGGGTCCCTCTAAGATTTCAGCCTGTTTCTGGGTGGTCTCAGATAACATAGCTCTGCCAACCAAAACACCATATCAGCAGATTCCTCTGTTTGAAAGTTTCAGCAAGCCATACTCCTGTTAGCTAAGTCATGTTGGAATCCAGGTTCAGAGGTTAATGCATGGTGGGCAGGTTGCTGTACAGCAGGGCGGGTGATAAAAGCAAACTGGCTTCCCTCTTACACTCTTGAACCCTTTTGATGGCTTCTACTATGTTATTGCATAGCAGAAGGCCCTCACTACATGCAGGCTTTCAATCCTGGATTTGCCAGCCTTCACAGTTAAGAGCCAAACACTTTTCTAGGCCCTACAGGGTTGGCATGAGTGGAGTCCTGGACATGCTCAGTTAAGTTCTTCTCTTTAAGCACCAAATTTCTCCTGCTATATTTATTGTGTTTGTTTCTGTTTCAGCAACAGTGGGAATTGGCAATGAAGCCACTTTACATTCTGTTCTGACTGCCCACTGCAGGAATCTCTGTGTTTATGGGTGGATAATTAGACTCAAGACATAATTTGATGCTTTGTGAGGTTCCAATGTTTCAGAATGGAGTAAAATAAAAGGCTCATCCATTGATTAGACCTTGGGTACCACCATATTGTCTCTGCAGCCTGGACTCAGCTATATAAACTCTTCCAAGTCAATACCATACCTCCTGGAAAGTCTGACCTTGGCACCATTCCCCTTTCACATCCCATAGACTCCGGCCGAGACCCCATGTCAGAATCTAGGAAGAAGAAGTAAGATCACTGGTACTATTGAGGCAGCGAAATAACAACATTCATGTCCTACAACCAGCAACAAAATCCAAGGGAAGGATAGATCCAGCCACCCAGATGAGCAGGCTCAGTCCTGTACCAAACATTGGGAAGTCTTTCAGGGTAGAACTAAGACCAAGGGGTCTTTCTTCCCAATGATGGCCGACTAGGCCATCTTCTGCTACATATGCAGCTAGAGACACGAGCTCTGGGGGTACTGGTTAGTTTATATTGTTGTTCCACCTATGGGGTTGCAGACCCCTTCAGCTCCTTGGGTGCTTTCTCTAGCTTCTCCATTGGGGGCCCTGTGTTCCATCCAATAGCTGACTGTGAGCATCCACTTCCCTGTTTGCCAGGCACTGGCATAGCCTCACAAGAGACAGCTATATCAGGACTATGTGCCTCCTCTGATGAGCAGTGAGAGCCTTCTGCTTCCATCAAAAGCACGCCCACAGAACATAAGTCTGCATCCCACTCCTCCCTCCATGGGAAGCAGAATACCTTGTAGATGGAAACTGAGGCTAAACTCAGGAAGTCACTCTACTGTCACCCCTGCTTTCCCACCTTGGAGCTCACCTTTCCAGAGGTAGACCTGCTGGAAGCTGGTAAAGCTGTCTTGAGTTCCTTCCAAGAGTGCCAGACCTGCAGAAGATTGCCATTTGGTGAGCCTGTTTGTGCTTGTTCTCACTGGTTACCAACCTTTACAATTGCCCTGTAATCCTCTTAAGATCCTCTTGGCTTGAGAACACTGCTTTCTATACAGGATCTCTCAAAGTCTCGTGAAGTACCACTCCAACACTTGGGTGTAAAACCAGAGCTGGCTAGACTTCAGGGATCTAACTCAAAACAAAACAGACTAATATGGGAAGGGTCACAAGCCTATGTCACTGGAAGATAACCAAAACGGTTAACAACAGCAACAAAGACAACGACAACGACAAAAACAACAAGGTTTTTAGGCGGTCTCATTGTGTGGATTTCCTGATATCAAACACTGCCGAGATTCTGATATCCTTAATGAAGCTGGGACCAAGAGGATGTAAGTAAGATTACATGCCATCAAAGTTGATGTCCTAACTTTGATCACCAGATCCCACATGTTAGAAAGAGAGAATTGACTTAATCAAGTTGTCCTATGACTTCACATGCTCATGGTGCCATGTATGTTCAGGCTACACCCACACACATACACACACATACACACACATGCACACACAAACATACACACACACGAGCATGCACATACACATGTACATGCACACACATACACACACACACACCAAATACATAAATCATTAATTGTAAAAACTAATTGGAGCTAGCAATTAAATGATAGCAATACTTCACAGTGTTACCTTCTGGATCCTTCCCATTTGATACATATCCAGTTGTTGGCAGATTTTCTTATTTGACTTATTGCTGATGTTATTAATGGTTCTTTAAAATTTGTATTGACATATAGTCACTATATGTAATGATGGACTTTATAAGAAAATTTTCATTGACATTTATCATGTACTTTGACCATGATAATGCCTCATATCCTCTCCTTTCCCCCACTACTCTCCCCTCCCACTAAAGCTAGAGGCTTCTCTATTTTCTGGCAAGTTCTCATCCTCTGGTGCCACACTGGCTAAAATTAGATTTCTTCCACCCTCTCCTCTTGGTGGTAAACACTCCTCATTTTTTTCTCTGTTCAGTCTCAGACTCATAATCTAAACAGAAACCCAGCACTCTCAATGAACACTCTCATACAGCACACACCCCTGGTAGTTTGAGGGGAAAAATATCTGCCATGGGCTCAGATTGTATAAAACCATTTCTTGGTGTTCTGTAGGGTTAGTGGTAGGGATATTCATTTGATGTGGGCACCAGAAATCAGCCCTGGATGGGGTAAGTGATCTTAGATAGAACTTAGCTAGTTTCTAGAAACTGAGCATAGGAGCCCTACAATCCCTTGACTCTATGAAGGTGACGAAATGCAGGCTTATTTTGCTTTGGTGATGCCCACATCTATCACCTCAGCTAGCTGGGGAACACCTTGGCCTCGGTGATGGAAAGCTTTGCAACTTTTGCACTCAGCACCTGGACTGATGCCTCCCATCTGCCTGGTAGGTTGTGCTTTGTGGTAGAGGACATATCCCAAGGTTGTGGTTATATCACGTGAGGACCACTACTAAGTCATGGCTGGCCACACCACCCCTCCTTCAACCCTCTGGTCCTCTCTCCAGTAGCCTTTTGACATCTCTCCTTTGCCATCTTTGAAGTGGAATTTGCTATGAGCTGGCATTCAGACCAAGTCCAGAAGTGAGGAATGCAGTGACATCTGAGGAATGGAATTCCAAAGTGTCAGAGATGCCAAGCAATTTGCTGCAATAACCACAGATGACTTGAAAGCATTTTCTGCTTTCAGGAGTTTGACCTGCATTCCCTGGGTTGTTTGCCTCAGCAGGTGGTCCAAAGGATCATGAAAATAACACTGAAAAGCAGACTTTGGTGTGCTTCCTGTTTAAAGGAAGTGGAGTCTACTGAGTTGTAGATTCCTAAACTAGGACCCTACCCACATTAGCTTTCGATATCAGATCTAAGCCTGGATAACCTTGGTCCAGGTCTCTGCTTTATTCAACTGTGACATTAGTAGCTAGCTGATAAACAAAAGAAATGCACCCTACTGAGGATTGCCATGGGACATACAAGTGAATGACCAGATAGTTGGAACTTGGAAAAAAAAATCCCCAGTTTAGAACATACACTCACACACACACACACACACACACACACACACACATCAGATATATATATATATATATATATATATATATATATATATATACATACTCACATACACCACATATATACATACACAGATACCACACATACAACATCACACACACACATATATATACACATGCACACGCACACACACATATGTGTGTGTGTGTGTATATATATATCACAGACCCCACACACATATCTCCAACACCACACAAACATACACATAGAACATCACACACACACACATCACACACACACACACATACACACACACACACACATTCATGCCTACATACATACACAACACACAAACACTATATATATGATACCACACACACACCATATACATACACATAGCACACACACAGAAACATACATGTAGCATATATGCATAGCACACACACACACACACACGACTGAATTGAAAACCCAAAGCTTGGGCTAGAGAGATTGTTCAGTTGGCAAACTCTTGCCTCACAAATGTGAGGACCTGAGTTTGTTCCATTAAGCCCATTCAATAAGCTAGGCAAATGCTTGTAATTCCAGCGATGGTGAAATGTAAGGTAGCGATAAGCAGATCCTTGGGAACTTTATTGTCCGGCTATGCTAGCCTCAGTGAAACCCCTGGCCAATGAGAGACCCTGTCGCAAACAAAAACTGGAAGGCACTAGGGAATGATACCCAAAAACGTTGTCTACTGATAAACACACACACACACACACACACACACACACAGACACACACACACACAGACACACACACACACACACAGACACACACAGACACACACACACAGACACACACACACACACACACACACACACACACACACACACACACACACACAGAGGAACAGATGAGCCAGATGAGCAGATGAAAGGCCTAAATCCTTCAAAGGCCTTTCGTTGTGACTCCGTTGCAGGGAGGCCAAGCCAGGGCACATTCCTTGAACACACACAGCAAGCACACGCTCAGCATAAGCAGTTCAGTGACTTACTGCTGCCAACTTATCACGTCTTTCCTGAAATGCCTGTTTTCACCCTGCGTGCCTCTCAGAATAATGAAGACCATCTGTGAGGCAGCCATCCCATAAATAAGCTGTTTGATTCTGTTTACCACCAAAAGAAGCTACTTCAGCTCCCTGGAATTCTGCCAGATTCTGCAGTGTATTTCCAGGCTTTGGTTGGGTGTGCCACGCAGATTGCCTATGTGTTTTCTACACTAGATTTTAAACTCTCTGTCACTAGTCCAAAATTTAGTAAGGCATATATAATTCTTCAAAGAATAACATGCATACTATATTGCTCTGGGTATCAGCAGGAGTTTTTTAAAAATAATACAATATCATCCAAAATTCTCTCTGCATATCTGAGAGTACGAGAGTGGCTAAGACTTCCAGAGCCTGGTTTTAGGCCCAGGTGCCTCCTTAGGAGTGACCTAACTCCTGTGTGCCTGTTTCCCATCAGCTGTAAGATGAGAATGATTACAATGACAGTGCATCCCTTGTCCTTGAATCACTGTGTAGGTGCAGGTCTCAGCCTTGGTGCTATCTGACCTAACAGTCCTAGGAGGTATTTTGTTTCTATGACAACCGATATTGCTATCCTCTCTTCCAACCTAGCAGGCAACTGGTTTAAGAATTATTGGAACTGCTTCTCAGAACACAGATTCCTGGTCCTATTGGGCATGGTGGCCTGAGACGTAGCATGTCTTACCAGTTGTGGGCGATACTGGCCCCAGTGTGGCTAACCTTGTGAACAGCACTGGCCTGGCCAATGGCATCTTAGGACAGAAAGGAAAGCCTGTCCTCTTTACTGAGCATGCTAAGAGGGGTAGGCCGGAAAGAAGGCAAAAAGGAGGCCTGACTGTCACAGGGAGGTCAGAGGCCTTGGAAACTCAGTACCCTTCTCTGTGAGCTGAAGGGCAGGCCTGCTCTCGGGCTCTGCAGTTCTCTCTGCCTGCTGTACATCACCATCATCTCTAACAGGCCTGTCCCTGTACCCCTGTGGTTAGAAGAGGGGGTGCATTAACTTCCCAGGGGAACAGCCAGGGTCGCTTGCAATAGTCTTCCACCCTTACTTCTCTGCAGGCATTTTACATGAGACTTTGCAATGCCTCCTACTAATGGAACAGTATTTCCTGTCTTTTGGCTTCTGGTTTCCCCATGCGGTTTATTTATGCACCAAAAAAATGAGGCAGAGATGAGTGTCTATAGACTTTCAGAAGCCTTGCACTTCTTCCTTATTCTGTCCTGCCTCTGCCACCTGCTGGAAAAGAGTACACTCATTCCCAGTGAGGAGGAAACCAGCCGGAGCAGGACCAGCCCCAGTTGGCCCAAGGATAATGGACCAGCAGCTGGACATGTTAGAGTCCTAAGGGACCTTGGACCCAGCTAGCTGAAGCTTTGAAAGCTAAATCAAATAAATCAACTTAATGTTTTGATGATAGACATATATATATATATATATATATATATATATATATATATATACATATACATATATGCATGCCATTAGCTTCCTGTGCAGCTTCATGGGTGCCATTTCCTTCTATACTATAAATGGAACCTGCGGAGCCTGGAGGGTGAGGTCAGTGTGATGAGGATGTATCTGTACCTGGTAATTTTGAAGCTGAATAGGGGTACAAGCTCTCAGGATGTAGACCTGCATCTAAGAAGTTAACAGAGCCCTCACTGGTGGGAAGAGGAACTTAGAAGCATGGTGAAATATAGAGGCTTACTTACCCTGCAGGAACTCTTGGCCTCCCAGACTCAAGGTCATCTGGCGGCTCCCCTGGTCATATGTCACCCCAGCACATGTAGCATTGGCCTGAGTAGCAGAGGTATCCCTCCAGTCATTGATGTGGCAAAGCAGAATGTCAGGAGAACTGAGAAGTCCACAGATGGTGGGCCCTGCCAAAGGGAATAGGCCAGTGTGAGGGAAACCATGAGGGCCATGCACAGCTGTCCTTTACTCTGAGAGCCTGGGCTGCCTGAGGATGGGACAGGGACACTGGGGCACCAAAGCCTGCTTTCAACTCACTTTTCAAAGATAGCCTTAGCCGTCCTCTTATGTGGCACTAATGTACTACACAGGGAGGATTGTGGACATGTTCAGTTGCTGGCACCAGCTGTGGACTTTGTCATGTTGTCACATGAGGGTTGAGATGCTATTGGGGAGTTAATGTCCACAATGAGCACACAGAAGACTCTGCAGTACAGCCTGGCTCAAGAGTCCAGGCCTCATTAGATATCCTCATATCACGGACTGTGAGACTGAGACACTACAAAAGGAGAAGTGGGTTTTTCTAGTGTCTGAGCAATAGTGAAAGGGTGGAGGCAGCAGCCGCTGCGTTGAGGAGCAGATTGAGCTGGCTGTAGAACCGCAGAGCAGTCTGGGTACAATAAAAATGTGGGAGCTCAAAAGAAGTCTGAGCACCATGGTTTATGTGAGAGAAAAAGTGATCAAGAGTGTAAGGGGGAAAGGAAAAACCAGGCAGGAGGGGAGGGAGAGAAGGAGGGAAGTAGGGAGAGAGGGGGGAATAGTAACATATTTAATTCAGAATTGGTGCCCTTGACCCTGACCCCCAGATAAGAAGCCACACATTTTCCTCATGTTTCTAAGATAGGGACCAGTTACTTGCTAATCACATCCTTTAGTTTCAGTGACACTTATGTAAACCTTAAGGCATGGGAGTTCCTTAGAGTCCCTCTTTCCAGTAGCCTCCACTACAATGCAGGTTTGGACCCTCAGGAGTTATCACTAACTACTCCTCATTGAAAATATAACCCATCCATTGGGATTTAGAGGAAGGTAGTCAGAGGAGGCTAGAGGCAGCTGCAGCTTTTGTGAGGGATGGCTAGGAGGGGTAAGGGAAAGGAGGAATTTTAAAGAAACTAAAGGTTTTGAATGCTGTGGTAAATAAAGGGTGTAACAGGATTTTGTCCCCAGATCTCAGCAAGTCCAGCCAAAGCCCCCTGAATTAAAACTCCTAACTACCCCCTGTACCAGATGAGTTGGGAAGGACAGCCAGATGTTTTTAGCCATGTCACAAGGGCCCAAATTCTGACACTGCATGTGAGGGTAGGGGTGGGTAAGTGCTGGGCAATTCACTGATGACAAGTTAGACTTGGAAGGAATAGAAAGCAGGCTGCCAACCACAGTGTTGTGGAAAGAAGGGCTTGGAAGGCTCACTGCCCCCATGGAACAAAATGATCCTTCATATATGATCCCAGGGAAAATGAAGTCAGTGTTTCCATGGAAGCATCACATGGTCTGCTGAGTAACACAGCATCTGGAGAAACAGTCGCGCCCGCAGAATATATGTTTAGTTCAAGGAGGCATCCTGTCTCTGAAGACAGACTTTCTAAACTTGGCATGGAGAAAGACATGTGTTGATGCACAAGCGAGGGACAGTTGATAATTTGCCCATCTAAATACTAATAGGAACCCACACTGTATACGGCTGAAACCAAAAGGATGATTAAGAATCAAGTTGTTCTAACCATCTTTTAACTAAACAATCTCATTCTGGGGTAGAGGATGTAGCTTCATTGGTACAGTGCTTGCTTTGCATACATAAAGCCCAGGTTCAATCCCTAATACCACATAAACCTGGCATGATGGAACATGTCTATAATAATAGCACTGAAGAGGCAGAAAGAGGAAGGTTACAAGTTTAAAGCCATCCTTGGGTACATAGTAAATTCTAACAGGATAAGAAAGATAGTGTTTCAATAAAAACAACAACAAAACCCAACCCATTTCCTTTTTACCACTACTGATGCAGAGAGCTGGGCTGGGCATCTTCCAACATTAGTCCCCTTGAGCTGTCAGCAGCATGAGGGACTCTCAAGCCCCCTGCACATACTACCCTCCCTCACTTGGTTACTTTAAGCTGCCCTGGGTTTCTTTCTCCTTGCTTAGTGGTTCTACCTTTCTTTCAGGTAGTCACTGGGCTATGACCCACTCATTCCTCACCCTCTCACCCATCACCGATGGCCACCCCTGCCCCCAGAATCCTCACTTGCACTCAAACATTCTTCTATTTTAAAACAAATGAAGACAGGGTCTAATGTACGCTAGGCAGCCCTCTGATGTGATGACTTTGAACTTCTTATCCTCTTTCCCTGACCTCCTTAGTAGTAGTTATACAGTGTGCACCTCCAAACCTGGCTTTCTGTGGTGCTGGAGATGGATCCAAGAGCCACAGGCATATACAGCAAGCATTCTACCAACTGAGCTGCTTCCTTGGCCCTATCCTACTACTTCTGATGCGACCAAGCACTGAGGCTGCCCCACTGGTTGCTGTCTTCTCTCCATGTGTCCTCTCTGATGACTCTGGATGCTACTTCCCATCCAGTGCTTTCTGTCTTTCATCCACTCTGCCCCTCCAGACTCTGAAGCTTTTCATCCAAAGTGAGGCATGTTTTATAAATGTCTCAAAAGTGTTTCAAACTTACTGTACCCAGAGAAGACTCCCCAACTCTCCCTCTGGTGTCATGCAATAGATAACCTGGCGTCTCTGCTATGCATGACTTACCAGAGAGCAGACTCCTACCATGTGAGCCAGCCACATGTCTCCTTCTTTCTTACTACCCACATCCAGAGTCCTTTTGAATTTGTCTCCTTTTCCTCATGCCACTGTCACCACAATAGCCCAGGCCACCAGGTCTCCTGCATGACTTCTCACTGTCTTGACCACTCCATACCCAAGTCAGCCTCATCTGCTCCGTTCTACACTCCAGCCAGAGTGCTGACTTCAAATGCAACTGTGACCGTGATCCTGGCATAATACCATTCCAGCACCACAGAAAGCCAGGTTTGGAGGTCCACACCTGTAATCCTACAACTAAGGAGGTGGAGGAAGAAGGATATGAAGTTCCAGATTATTGAATTAGAGGGTCTGCCTAGGATACATTAGATCCTGTCTAAGCCCCCCCCCCTCTTTTTTTGCCGTAAACAAAAGAAGGCTCAGGTCATGCTCAAAACTTCCATGGCTTCCAGGTGTTCTCAAGATGAAAATGCTGGTTAATGCTGCTGAAAAAAACCCTGATGAAACCTCTCCCTCCTGCTCCTTCCTAAGATAAGACCACCCCCTCTGCTAGTTCTCCTTACCTCCTGGGAATCCAGCTAACTCAGTGTTCCTTCTCTTTATCTTGCACTTACTTTCGGTAGTCTTCCTCCTCTGCCCAGGACTACCATCTCTCTTCATGGCACCACATAAAAGTCTACACTCTGTCTGAGACCCAAGAAAACTTCATTTTTCTCTCTCTGAATAGGACAAAACACTTACCATAGGTTTCCAAAGTTGTATTTAATGTTCTTTTAGGACCTAGTAATTACCAATTATTTTCCTTTTTCTCTCAATAATTTTATCAGGGGGTGGGGAAGGACAGTAGGCAGGAAAAAAGTGTGAGCTATTTTTCAGCCATCCACTCACCATGCTGACAATCTTACTTAGTCCGCTAGTAATCCTTACAACAGATGGGAGTCTCCCAGCCTCTAGCCAAGCAATGCACACTCTCGCATTGCCCTGGGTTTCTCATCTCATCTAAGTGCTTCTTTACCCCAACAGAGCGTGGATCAGCCTCTGCCTTCCCAGAAAGCCACTGAATGCCAACATCCCCTCCTAACCTAACCTACTAAGTGCCTGGGTTTGCTTCTATAAAATGCAGAGATATATGCTGTTGAACAGCCACTGAGAATGATTGAGGGGCAGAGATAGAATAGGCAGATTATCTTTATAGTTATCAGGAGCAGAGGAGTCAGCTCAGGTGATTTGTCTGAATGTGACCTTGCCAGGATTCTCAGCTAACAGTAAGATATTGGGAAAAACACACCTTGGGTCAAATACCACCATGTCCCATCAGAGGCTGCATAACACTGATAAATGATTTCAATTCTCAGAGCTCCTGTTTTGGTTTGTAATATTGAAGACAGCTCTAATAAGCTAGTTTTATGACATAAAATATGGTACAATCTTAACATGGGAAAGAGACCAGGATTTGCCCCTGCCTTTTTGTGTAAAGATCATCTTCAATTTGAGCATAGTAATATTATGCTAGCAAATTCCAGTGGCAGGCTCTGTGCTTTCTGAGTCTCCAAATGCCTCATATCCCTAGTTAGGCCCAGCCGTCCTATTGGCCATACCTCCTTTAACCTGTGTGATGATGAAGCCATCACAGCAGGAATCATTGTCACAGGCAAGCAGACAGTAGGTGTGTGTATCTGTCAGATTGGCTCCTGAGGCTGAGAACACCACAGGGCTATATAACCCAGAGAGCACATTTTGAAAACCCGTTGGTTCGAAGCTCTTCTGACCAGCTGCAGTAGATTCATAGCCTAAGGAAAGAAAGAAGA

GAGCCACCATCTGGACCGGAGGACAGGTGCCCGCCCGGCTGGGGAGGCGGCCTAAGCCACAGCAGCAGCGGTCGCCATCTTGGTCTGAGACCCTCCGAACTTAGGAAATTAGTCTGAACAGGTGAGAGGGTGCGCCAGAGAACCTGACAGCCTCTGGAACAGGCAGAAGCACAGAGGCGCTGAGGCAGCACCCTGTGTGGGCCGGGGACAGCCGGCCACCTTCCGGACCGGAGGACAGGTGCCCACCCAGCTGGGGAGGCGGCCTAAGCCACAGCAGCAGCGGTCGCCATCTTGGTCCGGGACCCGCCGAACTTAGGAAATTAGTCTGAACAGGTGAGAGGGTGCGCCAGAGAACCTGACAGCTTCTGGAACAGGCGGAAGCACAGAGGCGCTGAGGCAGCACCCTTTGTGGGCCGGGGACAGCCAGCCACCGTCCGGACCGGAGGACAGGTGCCCGCCCGGCTGGGGAGGCGGCCTAAGCCACAGCAGCAGCGGTCGCCATCTTGGTCCGAGACCCGCCGAACTTAGGAAATTAGTCTGAACAGGTGAGAGGGTGCGCCAGAGAACCTGACAGCTTCTGGAACAGGCAGAAGCACAGAGGCGCTGAGGCAGCACCCTGTGTGGGCCGGGGACAGCCGGCCACCTTCCGGACCGGAGGACAGGTGCCCACCCGGCTGGGGAGGCGGCCTAAGCCACAGCAGCAGCGGTCGCCATCTTGGTCCCGGGACTCCAAGGAACTTAGGAATTTAGTCTGCTTAGGTGAGAGTCTGTACCACCTGGGAACTGCCAAAGCAACACACTGTCTGAGAAAGGTCCTGTTTTGGGCCTTCTTCTTCGGCCAGGAGGAGGTCCAAATACAAGATATCTGCGCACCTTCCCTGTAAGAGAGCTTGCCAGCAGAGAGTGCTCTGAGCACTGAAACTCAGAGGAGAGAATCTGTCTCCCAGGTCTGCTGATAGACGGTAACAGAATCACCAGAAGAACAATCTCTAAACAGAGTCAACTATAACTACTAACTCCAGAGATTACCAGATGGCGAAAGGTAAACGGAGGAATCTTACTAACAGGAACCAAGACCACTCACCATCACCAGAACCCAGCACACCCACTTCGCCCAGTCCAGGGAACCCCAACACACCTGAGAACCTAGACCTAGATTTAAAAGCATATCTCATGATGATGGTAGAGGACATCAAGAAGGACTTTAATAAATCACTTAAAGAAATACAGGAGAACACTGCTAAAGAGTTACAAGTCCTTAAAGAAAAACAGGAAAACACAATCAAACAGGTAGAAGTCCTTACAGAAAAAGAGGAAAAAACATACAAACAGGTGATGGAAATGAACAAAACCATACTAGACCTAAAAAGGGAAGTAGACACAATAAAGAAAACTCAAAGCGAGGCAACACTAGAGATAGAAACCCTAGGAAAGAAATCTGGAACCATAGATTTGAGCATCAGCAACAGAATACAAGAGATGGAAGAGAGAATCTCAGGTGCAGAAGATTCCATAGAGAACATCGGCACAACAATCAAAGAAAATGGAAAATGCAAAAAGATCCTAACTCAAAATATCCAGGAAATCCAGGACACAATAAGAAGACCAAACGTACGGATAATAGGAGTGGATGAGAATGAAGATTTTCAACTCAAAGGTCCAGCAAACATCTTCAACAAAATTATTGAAGAAAACTTCCCAAATCTAAAGAATGAGATGCATATGAACATACAAGAAGCCTACAGAACTCCAAATAGACTGGACCAGAAAAGAAATTCCTCCCGACACATAATAATCAGAACATCAAATGCACTAAATAAAGATAGAATACTAAAAGCAGTAAGGGAAAAAGGTCAAGTAACATATAAAGGCAAGCCTATCAGAATTACACCAGATTTTTCACCAGAGACTATGAAAGCCAGAAGAGCCTGGACAGATGTTATACAGACACTAAGAGAACACAAACTGCAGCCCAGGCTACTATACCCAGCCAAACTCTCAATTATCATAGAGGGAGAAACCAAAGTATTCCACGACAAAACCAAATTCACGCATTATCTCTCCACGAATCCAGCCCTTCAAAGGATAATAACAGAAAAAAACCAATACAAGAACGGGAACAACGCCCTAGAAAAAACAAGAAGGTAATCCCTCAACAAACCTAAAAGAAGACAGCCACAAGAACAGAATGCCACCTTTAACAACTAAAATAACAGGAAGCAACAATTACTTTTCCTTAATATCTCTTAACATCAATGGTCTCAACTCGCCAATAAAAAGACATAGACTAACAAACTGGCTACACAAACAAGACCCAACATTTTGCTGCTTACAGGAAACTCATCTCAGAGAAAAAGATAGACACTACCTCAGAATGAAAGGCTGGAAAACAATTTTCCAAGCAAATGGTATGAAGAAACAAGCAGGAGTAGCCATCCTAATATCTGATAAGATTGACTTCCAACCCAAAGTCATCAAAAAAGACAAGGAGGGACACTTCATTCTCATCAAAGGTAAAATCCTCCAAGAGGAACTCTCAATTCTGAATATCTATGCTCCAAATACAAGAGCAGCCACATTCACTAAAGAAACTTTAGTAAAGCTCAAAGCACACATTGCGCCTCACACAATAATAGTGGGAGACTTCAACACACCACTTTCACCAATGGACAGATCATGGAAACAGAAACTAAACAGGGACACACTGAAACTAACAGAAGTGATGAAACAAATGGATCTGACAGATATCTACAGAACATTTTATCCTAAAACAAAAGGATATACCTTCTTCTCAGCACCTCATGGTACCTTCTCCAAAATTGACCACATAATAGGTCACAAATCAGGCCTCAACAGATTCAAAAATATTGAAATTGTCCCATGTATCCTATCAGATCACCATGCACTAAGGCTGATCTTCAATAACAAAATAAATAACAGAAAGCCAACATTCACATGGAAACTGAACAACACTCTTCTCAATGATACCTTGGTCAAGGAAGGAATAAAGAAAGAAATTAAAGACTTTTTAGAGTTTAATGAAAATGAAGCCACAACGTACCCAAACCTTTGGGACACAATGAAAGCATTTCTAAGAGGGAAACTCATAGCTATGAGTGCCTTCAAGAAAAAACGGGAGAGAGCACATACTAGCAGCTTGACAACACATCTAAAAGCTCTAGAAAAAAGGAAGCAAATTCACCCAAGAGGAGTAGACGGCAGGAAATAATCAAACTCAGGGGTGAAATCAACCAAGTGGAAACAAGAAGAACTATTCAAAGAATTAACCAAACGAGGAGTTGGTTCTTTGAGAAAATCAACAAGATAGATAAACCCTTAGCTAGACTCACTAAAGGGCACAGGGACAAAATCCTAATTAACAAAATCAGAAATGAAAAGGGAGACATAACAACAGATCCTGAAGAAATCCAAAACACAATCAGATCCTTCTACAAAAGGCTATACTCAACAAAACTGGAAAACCTGGACGAAATGGACAAATTTCTGGACAGATACCAGGTACCAAAGTTGAATCAGGATCAAGTTGACCTTCTAAACAGTCCCATATCCCCTAAAGAAATAGAAGCAGTTATTAATAGTCTCCCAGCCAAAAAAAGCCCAGGACCAGACGGGTTTAGTGCAGAGTTCTATCAGACCTTCAAAGAAGATCTAACTCCAGTTCTGCACAAACTTTTTCACAAGATAGAAGTAGAAGGTATTCTACCCAACTCATTTTATGAAGCCACTATTACTCTGATACCTAAACCACAGAAAGATCCAACAAAGATAGAGAACTTCAGACCAATTTCTCTTATGAACATCGATGCAAAAATTCTTAATAAAATTCTCGCTAACCGAATCCAAGAACACATTAAAGCAATCATCCATCCTGACCAAGTAGGTTTTATTCCAGGGATGCAGGGATGGTTTAATATACGAAAATCCATCAATGTAATCCATTATATAAACAAACTCAAAGACAAAAACCACATGATCATCTCGTTAGATGCAGAAAAAGCATTTGACAAGATCCAACACCCATTCATGATAAAAGTTCTGGAAAGATCAGGAATTCAAGGCCAATACCTAAACATGATAAAAGCAATCTACAGCAAACCAGTAGCCAACATCAAAGTAAATGGAGAGAAGCTGGAAGCAATCCCACTAAAATCAGGGACTAGACAAGGCTGCCCACTTTCTCCCTACCTTTTCAACATAGTACTTGAAGTATTAGCCAGAGCAATTCGACAACAAAAGGAGATCAAGGGGATACAAATTGGAAAAGAGGAAGTCAAAATATCACTTTTTGCAGATGATATGATAGTATATATAAGTGACCCTAAAAATTCCAACAGAGAACTCCTAAACCTGATAAACAGCTTCGGTGAAGTAGCTGGATATAAAATAAACTCAAACAAGTCAATGGCCTTTCTCTACACAAAGAATAAACAGGCTGAGAAAGAAATTAGGGAAACAACACCCTTCTCAATAGCCACAAATAATATAAAATATCTCGGCGTGACTCTAACGAAGGAAGTGAAAGATCTGTATGATAAAAACTTCAAGTCCCTGAAGAAAGAAATTAAAGAAGATCTCAGAAGATGGAAAGATCTCCCATGCTCATGGATTGGCAGGACCAACATTGTAAAAATGGCTATCTTGCCAAAAGCAATCTACAGATTCAATGCAATCCCCATTAAAATTCCAACTCAATTCTTCAACGAATTAGAAGGAGCAATTTGCAAATTCATCTGGAATAACAAAAAACCGAGGATAGCAAAAACTCTTCTCAAGGATAAAAGAACCTCTGGTGGAATCACCATGCCTGACCTAAAGCTTTACTACAGAGCAATTGTGATAAAAACTGCATGGTACTGGTATAGAGACAGACAAGTGGACCAATGGAATAGAATTGAAGACCCAGAAATGAACCCACACACCTATGGTCACTTGATCTTCGACAAGGGAGCCAAAACCATCCAGTGGAAGAAAGACAGCATTTTCAACAATTGGTGCTGGCACAACTGGTTGTTATCATGTAGAAGAATGCGAATCGATCCATACTTATCTCCTTGTACTAAGGTCAAATCTAAGTGGATCAAGGAACTTCACATAAAACCAGAGACACTGAAACTTATAGAGGAGAAAGTGGGGAAAAGCCTTGAAGATATGGGCACAGGGGAAAAATTCCTGAACAGAACAGCAATGGCTTGTGCTGTAAGATCGAGAATTGACAAATGGGACCTAATGAAACTCCAAAGTTTCTGCAAGGCAAAAGACACTGTCTATAAGACAAAAAGACCACCAACAGACTGGGAAAGGATCTTTACCTATCCTAAATCAGATAGGGGACTAATATCCAACATATATAAAGAACTCAAGAAGGTGGACCTCAGAAAATCAAATAACCCCCTTAAAAAATGGGGCTCAGAACTGAACAAAGAATTCTCACCTGAGGAATACCGAATGGCAGAGAAGCACCTGAAAAAATGTTCAACATCCTTAATCATCAGGGAAATGCAAATCAAAACAACCCTGAGATTCCACCTCACACCAGTGAGAATGGCTAAGATCAAAAATTCAGGTGACAGCAGATGCTGGCGAGGATGTGGAGAAAGAGGAACACTCCTCCATTGTTGGTGGGATTGCAGGCTTGTACAACCACTCTGGAAATCAGTCTGGCGGTTCCTCAGAAAATTGGACATAGTACTACCGGAGGATCCAGCAATACCTCTCCTGGGCATATATCCAGAAGAAGCCCCAACTGGTAAGAAGGACACATGCTCCACTATGTTCATAGCAGCCTTATTTATAATAGCCAGAAACTGGAAAGAACCCAGATGCCCCTCAACAGAGGAATGGATACAGAAAATGTGGTACATCTACACAATGGAGTACTACTCAGCTATTAAAAAGAATGAATTTATGAAATTCCTAGCCAAATGGATGGACCTGGAGAGCATCATCCTGAGTGAGGTAACACAATCACAAAGGAACTCACACAATATGTACTCACTGATAAGTGGATACTAGCCCAAAACCTAGGATACCCACGATATAAGATACAATTTCCTAAACACATGAAACTCAAGAAAAATGAAGACTGAAGTGTGGACACTATGCCCCTCCTTAGAAGTGGGAACAAAACACCCATGGAAGGAGTTACAGAAACAAAGTATGGAGCTGAGATGAAAGGATGGACCATGTAGAGACTGCCATATCCAGGGATCCACCCCATAATCAGCTTCCAAATGCTGACACCATTGCATACACTAGCAAGATTTTACTGAAAGGACCCAGATGTAGCTGTCTCTTGTGAGACTATGCCGGGAGCCTAGCAAACACAGAAGTGGATGCTCACAGTCAGCTAATGGATGGATCACAGGGCTCCCAATGGAGGAGCTAGAGAAAGTACCCAAGGAGCTAAAGGGAACTTCAACCCTATAGGTGGAACAACATTATGAACTAACCAGTACCCCTGAGCTCTTGACTCTAGCTGCATATGTATCAAAAGATGGCCTAGTCGGCCATCACTGGAAAGAGAGGCCCATTGGACACGCAGACTTTGTGTGCCCCGGTACAGGGGAACGCCAGGGCCAAAGGGGGGAGTGGGTGGGTAGGGGAGTGGGGGTGGGTGGGTAAGGGGGACTTTTGGTATAGCATTGGAAATGTAAATGAGCTAAATACCTAATAAAAAAAAAAAAAAAAAAAAAAAAAAAAAAAAAAAAAAAAAAAAAAAAAAGAAAGAAGA

AAGGCTGAAAAGACCTCAAAACCCTCTGGGATAGGAGCTCCCTGATCGTAGTCATGTCTTCTGATTTTGCTCCATGTGTGCTGGGGTAGTATGGGGGGCCAACACAAGATTATCTCTGGGCATGAAACCTCTATACTTGACTATGCATGGAGAGGATGTGACTACCAGAGATCTTAAACCCATAATACCTTTGGGTATCTAAGCTGAACACCTAGAAAATTGCATGTGCTGTTCTTTTGATTATTCCTATGGGACAACAATGTCCCATCTTCATGGGCATGCACCACACAGCATTGCACTTCATGTTTATTGCTTCATGTATGTAGCATAGATAAGTCTGAACATGCGGCAGACAAGGAAACACCATCATTCAGAAGTCACAATGGATGCTATTTCCCCCATCTTATTACACCAGATAACAGAAAAGAACTTAGAGTAGACAAGGGAGCTGCACAGCTGAGTGGTCCAATCTCTCACTTTCAGCCTGGTTGAGGATCTACCTTTCAAATCATTGCCATATAAACCTTCACTATGTGACCTGTCTTCATCACTCAGCTCCTGCTGACACCTGCTTTTCATGCCATATTCTACACTGTCTATAGCAGCCATTTCTTAGGAACTCAAACCAGCAGGTTTGGCAGGGTAATATTTTCTTTGCTATCCCTCTGGTGAAAAGTGGCTTGCTTTGGGGTTCACCTGTTCCCCTGTTCTTAATTCTGGTTCCACTTAGAGCATCAATCTACAAACAATATACTCACATGTAGCTTTATTCTTGTGTTTGTGTTATTCTGAGGAAAGAGCCTTGGTCTGTGATATGACCTGGCTTCCCTGGTCTCCAGTAGGTAGGTAGTAGGGGAGACTCGGAGCCCATGCCTTCCCCGCCATGACATACATTAGGTCAGTGGTGATTCAGGCCTGCATGGACTCTCATTCCTATAGACACTGCAAAGCCTCATGGTACAACCTCAGATTCTGAAAACCTTTAGAGCAGACCCTAAAGGTTCCCTCCTACTACAAGTGCCTGGATCTGCTGGCCCTATGCCTCCTTAACTACTTTCATGCCTGAGAACTATTCTCTTCATGGATGTTGAAAAGAGACAAACTACATGAAAAACAGCTATACAATGATCCCAGCACTAGCTTATGCCCAACTGGTGCTTCACACACTACAAAATGGCAGCATCTCTTCATTTCAAGCAGGGATGCCTTCAGCACCACCTGCCTGGATGGGCTTGGAAAGCTGCCACCAACCCTGCAGTAGTGCCCAGTTCCCCTTTGAGGAACTGTTTTAAGTTGTCATAAAATTTGTCACTCTTTCCCTAACTCTTAATCACTTTCTGCTTGGGCCTTTAGAGAAGGTCCCATCCCCCTCCCTCTGTATTTAAACTATGTGAGAGAATATCTACACAGCAGCTCCTAAATATGTGCATCAGCAGTCATCAGTCAAATGTCACTATCTGAACAATGATTGCATTGAGTAGAGCTTGACTGCCACAGCCATTTGAGTGCATAGTAATACTGTGTGACTGTTGACTGTCGTTTATTTTCATTGCATCAGTTCTCAGACTGTAGTTCTATTGGACAGTGCTGCCTGATGTCAAGGCCAGAGTCAAGGCTGACTGGGATGTCCTTCACATAGCACAAGTGCCACAGAGGACCCTGAAATTGTCATGCGGGAGGATCCTTCCCATCCTTCAAGTATCACTTGTAATGCCATCTCTTCTAGGGTTCCTGCCCTAATTGCTAAAGCAGCTCAGGTTCACTTTTGTTCCATCTCCCCTCTTCATTTTAATCTGAGCACTTCACATCCTGCAAAACATTTTCAACATCCAACTCATTCTTTTGCCACTCAGTGATTTGTTCTGTTCACAGCATTAGCCTCCAGGCCACTAGAGTCCTTATAGTCCTGTGATGCCTAGTGAAGAGTTAAGGACGTTCCAAGGCTGTGTGCCCTACATGGCTGTCATGTTCTCTACACTGGCAAAGGTCACAGTGATCATATTTAGAGGAAGTTTCACATGGATGTAGTGGGTAACAGAATGCTTCCCCTGTCCATATCTTATCTTTCAGCTGGGAGCTGAGATAGCCCATCCTCACAGAGGAGCTTCTCAACATTGTTTTCTTATGATGCTAAGGAGCACATGCTCCTCTCACAGGTTCTAGGACCATAGACCTCAGCTGGACAAAGAGAGAAGGTGGTACCAGACATCATAGCAAGCTGGAGGTCTATGTTGCCCCTTCCAATTTCATGGTCCTATCTTACAAGCCGCTCAGGGTGAGGGGTGAAACTGGACATGACTGCCCTTGGGGGTGAGGGGTGTTCAGAAACTCTGTTCTTTCCATTTGTAATATATTATTACCATGTAAGAGAAAGGACTGAGGTTAAAGCAGAGGTGAGAAAAAAATCTGACCATCAATAGAAAAAAACACAGAAGGCTGAGTACAGCCACCTTTTCCTTCCACTACAGTGGGAACATATCTTGGCTTTAAACATCCAGAAAGCAAAATAAAGCTGCAAGCCAATTTCTGCCCTTGGTTTAGTTTGGCAGCAACAAGGTTCTCACTTTCCCTTGTAATCCAAATATAAACTTCCAGGAGACAGGAGTAGGCATGAGACAACAAACATTTCGATGCAATTGTATTCTTAAGTGTGATAAAAGGCTAAATTACAGTTTTTAAGGGACATTTTTGGCTGGTGTCACTTTATTTGTTTTGGCTTTTATTTTTAGAAAACAATCCCTAAGCTTTGCTATGCTTAAAAGTGGATGGTAGAAACAATTGGGCATTGAAGCAGAAGTCATAGCAGCCTTGGCTATAGATCAGAGAAACTTAACACTGGTACCCTACATACACTCTGGCCCACTGGGACGGGGATGTGAGGGAACAAGCTCGGTACTTGTCCCTGCAGAGGTTGAAGGATGTGGCAGGGTCAGCTGAGTCTGTGGCTTGCCCACTAACACCAGCTGTTTCTAGCTCAAGGCCAAGGCTGCAGCATCTACCTGCATGTGCCTAGAGCTGCAGGCCTCAGAAAACACCATTTCACTCCTCTTTACTCCAACCCTAACATCCCAGGTCTTGCCTTCATTAGCTATCTTCTGGTCTTTGACCAACAGAAAACTTCATAAGAAGATAGCTGTAGAAAGTCTCACTCTCCCAGTACTTACCAGGAGGGGTTTGCGGGGTAACAGGAGCTACCCAATTCCACATTCCTGACTCCCAGATTCACACAGGACCACTACTTCACTGGTATGAACATTAAAGTCCACAGTATCTGGGAAGATTCCAGAACTCAAAGAGCCAGCATTGTGGTAGTTCTGGCCACATGGCTGTCTTCGAGGCAGAACATCCTCTTTCACTAGAAAGTCACAGTTCAGGACAGTGGAAGGAGCCACAGGACACAGAACAGAGCTTCACATTGTTGGCACCTCACTGCCCCGTAGGTGATGTGCAAGCAGGAGGCAGGCAAGGCAGGACACAGGGATATAGGCCACATGAGACTAAAGACATTTGCTGTTCACTTGCACATACTGCCAGGAAGCCAGATTCTCTCCCTGTTATTCCTGTATTACTTTGAGAATGCTGAGGTCCCAGCCTAGTTCTTCAGGAACCAACAGAAACACTATGAAAGGACTGGCAAGATGGCTCAATATGTAAAGTCTCTTGCTGCCAAGGCTGACAACCTGAATTTGATGTCTAGAACCTGCATTGTAGAAGGAGTGGAATTACTTCAAGTTGTTCATTGACTTCCACATGCATGCTCTGGTATATGTATGCAAAATCATGAATACACATAGATAGATGCTAGAAAGTAGATAGATAGATAGATAGATAGATAGATAGATTGTTTGTTTGTTTGTTTTAAAGTCACGTGGAGTATTAAAGAGAGCCTGTATTTTTAAGGCAAAAGAAAGCAGACATGGAATACTGAGATGAGACAACTCATGTTGTCTCAGACCTTGAGAGTTATTAAGAACTTTATATACCCCCCTCCTCTCCCATCCAGATCCACTCCCTTTCTGTCTCTCATTAGAAAACTAACAGGCAGCATACAAGGGCTAGACCTAGGCCCTTTGTGCATATGCGGCAGATGTGCAGCTTGGTCTTCATGCAGGTCCTCCAACAACTGGAGCAGGGGCTTACCCTGACTCTGTTGCCTGCCCATGGATCTTGTACCCCTAACTGAGCTGTCTTGTCTGGCCTCAGTGGGAGAAGATGTATCTAATCCTGCAGTGACTTGAGGTGCCAAGGTGGGTTGGTTTCCTGGGAGGGACCTCCCTCTTCTCAGAGATGAAGGGAAGGGGCTGTGTGAGGGGGGACTGGGGAAAAGGAGGGCTGCAAATGGAACGTAAAGTGAGTATAAATAAATTAATGGAAAAAAGGAAAAAGAGAAAACAAAAAGGAGTCTAAGGGATAATAAAATATATTACATCACATGAAGAAAATCTAATTTCAATAAAAGGAAAAACAAAACAACAAAAGAAATACCAGGTCAATTAGCAAACATTTAAAAAGAAAAAAAGACCTTGATATCTTAGCTAACTCATCAACAGCCTCAAAATCTACCATCTCCCAGGTGACATATATGCATAGTGCCACCAGAGAGGGTCCCATGAGCATAGAGATGGACTAGAATGCCCTTTAGTCAAGATGGGGGTGGAGGGTTGGCTGTGATGTTCAGCAAAAAGAGAAAAGACAAAGGAGCTAGAAGGTCTGGGAGACATGGCTGCAGGGAGCTAAGCCAGGATCTGCTGGAATGCCAGATGTAAGCAGGGTGAAGGCCTTGGTACGCATGCACCTAGGCCAAGCTGGCTGGGTGCATGTCTGCACTCTGTTGCATGCATATAAGCCAAGCTGGCTGGGTGCATGTCTGCATTCTGTTGCATGCACCTAGGCCAAGCTGGCTGGGTGCATGTCTGCACTCTGTTGCATGCATATAAGCCAAGCTGGCTGGGTACATGTCTGCATTCTGTTGCATGCACATAGGCCAAGCTGGCTGGGTCCCTGTCTGCACTGTGTCTGTGTTTCCATTGGCTCCTTGGTTCCTGCTGTATGAGACTCACAGCCCCAGCAGACCGGGATAAAAACCAGAACTGATGGCTCAGATGAATGTTACAGAAATCCTTTTGTAGCTGCTGGGAGGACACTGTCTGTCTGCAGAAGGCAGGTGGGTTGAGCCTGCTTCAGGTGGGATCAGGGAGAAGAGGGTCTCATGCATGCAGTGAGGTGAGGGGTCAATCTCCTCCTCACAGACACATCATTCTGAAACCACTCTAAACACAATCAAGGGATGCTCCAGCATCGCCAACCTACCTTTCTTCACATACACAGCCAGAGAATCCTTGCCACTATTTCTCACTTTCACCTGGCACCTGAGGCTCCCGAAACTGGTTGCCTTCAGGCTGCCCATAGCATCTTGTTCCTGGAAGTGGAAAGGGCCCCGTTATCATCCAGTATTTCCATTAGTTCAAAGCAATTCAACACATACTTACCAAACTCTGACCACAGTTATCAAGAAGATGCAAGGAAAATTCGTGAGGACTTCTGGTTCTAGCTTTCCTAGCCTATTAGAAGGGCACACATGTGAGCAGTAAACTCCCATCAACAGTGATGGTCGCTGCACATAGCTGTGCAACTGGAGTCTGTTACAGGGGTGACAGTGATTAATTCTATGGAGAAGGAGAACTGAGGAGAGCTTCCCAATAATACTGAATGTGGATGGGGCTCTAATTGAAGACCAGAATTTTGTCCAGTGAAATGGGTAATGGCCAGAGAGGGGAGGAGGGAGGAGTCAGCTTGGGGAGGCCTTGCAGGTGTTCTGCCCACAGGCAGATTTGAAGCTTAGAAACCTCAGCTCAACCTGCAGAGCACCTTGCCGTTCTTGGTCACCTTGGCACTCTTCTGATTTGCTCTCATCAGTTCCACGGGTGAGTGGGTAGGACAAAACTAGCATACTCATCCCTGCTTATCATATAGTATTTGCCCCTCCTCAGAGTTGCTAGCCATGACGTTTCTTATGAGGGCTTTACAGAGGGCAAAGATTTAAATACAGGCTACTTGAAGGCACTGGCTCTTCATGCTTTCTTTACTGAAGAGATGGAGGATGGAATGAAGGGCCACAAAAACCATTAAAAGAAGGAGGTGTGAATGCCTGAAAAGGATTGAAATACAAACCCAGAGCAGTGAAAGTTCCTCTCTTATCCCTTCTGGTTGCATCCTGATTGGGCTGGAACCATAAGATGCAGGGGGAATTACTAAACTTAGCAGACTGAATTCCTGCACTGCAGCTCCAGAATCTCAAAGGAGTTGGAGCCAAAGAGCCAGGGAGGCTATGAGAACTGTTGGGAATGGGGTCCTAGACTGGAACAAGGTGGACCAATTATAAGTAACCAACATCCAAGCCCCACCCCTGCATTACTGCACTGATAGCCCAGGGCCTTGGGAGGAACCTTAACAAAGTTCTATGCAAGACTTCCTGTGAAACTTCCTGTTGACCTAGTTAGAGATTGGGGAGGGGAATAACATTGACACAGGTGATATCTATTATAGTAATATTCATAGCAGAAATTGTCCTGTAATTTTTTTTCTAAAGGGGTTCTTCAATCCCCACAATCGCCCCGTGATGTGTTGCTATGTGGGTTATCTGAAGGACCTGGGAGCTAAAAAGCAGGAAGTGAGTGGTAGGCACTGATATTTGTTTGCATCTGTGTCCTGCCAGTATTTCATTTACATCTAATAAGCTGCTAAAACTCTGGGGGAGCCCTCTCCATTACATCTTGCAAGGCATGAACACTCTGACACATGTGTTCAGAGAACAGGCATGTGCAATTCCCAGTGTAGGTGATGTCTTAAAAGTACCATGCACCTTAGTGTGGACTGGCTACCACACTAAAATGGTACAGATATGCAAAAGTCCTTAGGAAGAAAAGATTTATTATGTTAACACACACAAAACCTAAAAGAGGCTTCAATACATAGACATTTTTCTAAGAGGACACAGAAGAATTTAAATGGACACAGAAGAAGGAAACTTGCAAGATCAGCCATTAGGGACCCTGGGACCCAGGAACTGATTTTGGCTGGATGGCCTCCTATTCTAATGGAATGGTGGTGGGTATTTTTGTTTGTTTTTGTTTTTGTTTTTTAATGTTCTACAAGGATTTTCTTTTCTTTTCTTTTGGGAGGAGTATTTTATTTATTTACATTTCAAATGCTATCCCCCTTCCTGTTTTCCCCACAACCCCTCTGTCCCATCCCCCCTTTACCTGATTCTATGAGGGTACTTCCCCACCAACCCACCCACTCCCTCCTCCTCACCCTGGCATTCCCCTACACTGGGGCATCAAGCCTGCACAGGACCAAGGGCCTCTCCTCCCATTGGTGCCAGATAAGGCCATCCCCTGCTACATATGCTATGTGGCTAGAGCCATGGGCCCCCCATGTGTACTCTTCGGTTGGTGGATTAGTCCCTGGGAGCTCTGGGGGTTCTGGTTTGTTGATATTGTTGTTCTTCCTATGGGGTTGCAAACCCCTACTACACTTGACTTTTACAATGAAAGCAATGCAGGTGCTCAGAACTTAGGAGTCAAATGGTTCTCTGGGCTCTGGACAATAGCCCCTTAGCATGAGGAACCAAGCTGCCTTATGAGGTAAGTAATGGCAGAGGACAATGAGGCTACTCCACACTAAGGCACCATCCTGATGATCAGATGCTACACTGACCCTTTGTGGCTCTGGCCCACCACAACTGCCATTCCCAAATTCAAAATCTGCAGGCACAGAGGCCACCAGATTGATTCCACAGGAACAGGAATCTGTTTTGGCTTACCTGGTCAGAAGTCACGCAGGCAAAGTTGTCCCTTGTCCAAGAATAAAAGTCACATGAAACCTCTGACTCCATTGTGGACACTGTAAGGAAGCTGCAGGCCTCATCATTTGCACAATCTGCAAGTATCACAGTAGAGCCACCTCTGAGCTCTCAGGTGATGCCGAGGGTAGGGCAAACCCACAGCCTGTCCTTACCCTCATCATGTACATATCCCTGCTATTCACACACACACACACACACACACACACACACACACACACACACACACTTCCTTTCATGATGCCCCACATTAACTGGGCACTAGAAAGCAGTGACTTTCAACCAACAAATGGCTAGTCTCATTAGAACTCAAAAAAAAGAAGATTGATATTAGTCTAACATGTCCCTAGTCCTAACAGACTCCTGCCCTTCTACCAAATTAACTTGATTTTCACTGCAAGCAAGACCCTACTTCAGGCTCAGGGATGAGGTCAGTCAAAGCAACAACCATTCTGGATCACTCTCAGAACTATCAGGTTAATTTGTGCTGACCTAGTCCCAGCTCTGCTGCTATGTCCCAAGAACACACTGTCCCAGTGCCCCTTTAACCCACTTCTTCCTTTTCTTCTCCACCCTTCTCTTCTGTTCTCTGTGGCACATGGCTTTCTTTTCTCTAATCAGTGGTACCCATACTACTCCCTGGCACAGCCATTTCATGGTCCCTCCTCCTAAATGGCAATGAGACCTACAGCAGCCTCTTGATACTTATTATGGGAACATTTATGCCTCCCATTCCTATGTTCAACCATAACCACCACTACATGAGAATATGACTATAATTTATTTAGAGTTAGGGTCTGTAAAGAGGTAATTAAATAATGTGAAATGAGGTTATAGTCTATGTCCTAATAGAGAGAAGAAACCAGGACAATACACGGGGGAGTCTGTGTGAAGACAAAGCAATAAGATGGCCATTGAGACACTGAAGACAGTCCAGTGCTATGAACCCCTTGTTTTCAGGGCTCCAGTGTCTAAAGTCGTGGGAAATAAGTTTCCTGATTGAATCTATCTAAACTCCACTGATTTATACATCCTGCCTGCCTATGAGTGAGATAGACTGCTCTTATTTCTCTGTAAGACTCTATCTTGCCAGACACTTCTGACGTGGTATTCTCACTCTAACTTCTGTCTGTTGTTGTCCCCTTGCCTTAGGCACTGAATTTCACCTACTTGAATAAAGTATCTCCTGGTCCCAGCAAAAGGCCTTGTACTTTCTGCTAGCCTCACTCCGCAATTCTACACCTCCTTTCCATCTCTCCCTGCTGCTTGCTTCCCAAAGCAGGCTGTGTTAGAGAGGGTGATGGTGTAAGTGTAATACCCTGGGCACAAAGAAGTCATCCTCATAGGTTCACACAAGTCAGCTGTCCTGGGGCTGCTCCCTCATGTCTGCCCAACTTTCCCCTTGGCACCGTCTACCCAGATACCACACATACCATTTGTTATACAGATAATTTAGTTAAGTCCCTACTTCCTGCCTTGTGTTATGTTTGCAATATAAACAAGAGCATAAGCTTAGCCTAGACAGAGACATTATCCAAAGCAGATCCTTATTCAATGTGCCATTAAAAGAGGCACATGATCATTCTTGCAGGCTTTGACATCTGCTAGCCTGGGTTTGAATTTAAGACCTGTCACTTGTTAACTCCATGTCAAACATTTCACACTCCCAACACCTTCTTCTCTTCTCGTGTGTCCCTCACGAAACACAAGGGGGTGGTTATGGAATTCATAGATAATCCCCATAGAGAGGAGGGCTCAGTGGGCTAATCCCACCTCTCATTACACAGATTACCCAGGTGCACAATAATACGCAAGAGTAGCTTGATTTCAATCTCCTAACACTCAGTCCAACACTTGGCAGTTAGTAGATATGACATAAACTGCAAAGAAGTTAGGAATTGCACAAATATTTCATAAATCAAGTTGCTTATTGTGTTCTTGACTAATTAAATTTTTCATCATATTGAATAGTGGAGTTTGTTCTGTCTCCCCATGTATGCATTTCCTCAACTCACTTACCTGTCAAGCACTGCACCAGCGGGGAGTCAGCACTGGGGACACTGGACTTGACTATCACAGGAGAATTAGCATCAAAGATAACCTTCGATTCTGGAGCTTTGTCAAATTTCCGTATCACTGGAATTAAGCAGACCTGTGAGATCAAAGCCTGAAGTGTGTTTAGGACATTTGCATGTGATTATCAGGTCAGGATAGAAAGTTCTGTTACTATCACTGGACCCATCCTCACACTTGGTCACATAAGTGTCTCTGAAGGAGCAATTGCCATTGGTGGGAGCTCCAGTCTCCTGCCTCACCTTCAGACTCGGCAGTGTAACTCTCTGCATCTCCTATCCTGTTCTCAGGAAGTAAAGGGAAGATCTAGCATTAGATTGGATCTTTCTTCTCAGATCTTCTCATAGTTAGCAATTTTTTTTTCTATCTAAGCATCTCTTTCCGTCTTTAAATGCTAATTATGCTGCATAATGATTACATCAAAAATATATTCCCCTAAAACAATCTGAATTCTTTCTGAAGTGAGACAAGCTATTTTCATAAGACAAATCAAACATGTGCATGTGAGTATTTGCAAATTTCAAGATGTGTCACATGGCTCCCGAATTGTTCAGGCTGTATTTCAGTGATAGGTTATCATCTGTTTCTCTAGCTACCATCAACACACTTGAGGTCCATTTGGTGAGATTCACAGAGCCACCTGCTCATGGAACTAGTAGAGTGAGGGGGAAAAATCCTGAAATTCCTCAGCTTTATGGCTTGGAACACATTCCTCACAAAGGGTAGAAAAATGAGAATGACAGTCAGGGAAAGAGACTTCCAAACCACAGAAGCACCTGGTGCATAGACTGCATGTCTCTACCAAAACAGAAATGTTATTTATTGCTCCTTAAGCACAATCAGTCATCATTACAAACCTGAATATAGGTGTTCGTTATCTTATAGACCCAAGCCATTATAAACGTGTCTTGTATCTACATAGCTCTCTGCACAGGGCAATACATCCATGTTTTAAATTCAGAAGCAGAAAAAATAGAGGATACACTGAGTAGTCTTCTCTAAGCTTTCATGTGTAAAACATAAAACTGTTGAAGTGATACTATAGAAACAACACGCCTTAGATGTTCTCATGCTTTGCTGTAGAAAGCAGTCTGTGGAACTGTCATCAAGACAAACAAAAGGGATTAACTGGAAGCGTCAAGGAAGAGAAAAGGGAAAGCAGGAGACAAGGGGTGTTTGCTTGTGAGTAATATGTAGTTGTATGAAAACTCTTAAAACTGAAGAAATAAAACATCTGCTGAGTTTGACCAAAGTGTGGACACTTTGCCCCTTCTTAGAATTGGGAACAAAACACCCATGGAAGGAGTTACAGAGACACAGTTTGGAGCTGAGACAAAAGGATGGACCATCTAGAGAATGCCATATCCGGGGATCCATCCCATAATCAGCCTCCAAACGCTGACACCATTGCACACACTAGCAAGATTTTGCTGAAAGGACCCAGATATAGCTGTCTCTTGTGAGACTATGCCAGGACCTAACAAACACAGAAGTGGATGCTCACAGTCAGCTATTGGATGGATCACAGGTCCCCCAATGGAGGAGCACAAGAAAGTAACCAAGGAGCTAAAGGGATTTGCAACCCTATATGTGGAACAACAATATGAACTACCCAGTACCCCCCAGAGCTCATGTCTCTAGCTGCATATGTATCAGAAGATGGCCTAGTTGGCCATCAGTAGAAAAGAGAGGCCCACTGGTCGTGCAAACTTTATCTGCCTCAGTACAGGGGAACGCCAGGGCCAAGAAGTGGGAGTGGGTGGGTGGGGGAGTGGGTGGGTGGGGGAGTGGGTGGGGGAGTGGGTGGGGGACTTTTGGGATAGCATTGGAAATATAAATGAAATAAATACCTAATAAAAAGAACAAAATTAAAAATAAATAAATAAATCAGATAGGGGACTAATATCCAATATATATAAAGAACTCAAGAAGGTGGACACCAGAAAATCAAATAACCCCATTAAAAAATGGGGCTCAGAGCTGAACAAAGAATTCTCACCTGAGGAATACCGAATGGCAGAGAAGCACCTGAAAAAATGTTCAACATCCTTAATCATCAGGGAAATGCAAATCAAAACAACCCTGAGATTCCACCTCACACCAGTCAGAATGGCTAAGATCAAAAATTCAGGTGACAGCAGATGCTGGCGAGGATGTGGAGAAAGAGGAACACTCCTCCATTGTTGGTGGGGTTGCAAGCTTGTACAACCACTCTGGAAATCAGTCTGGCGGTTCCTCAGAAAGTTGGACATAGTACTACCAGAGGATCCTGCAATACCTCTCCTGGGCATATACCCAGAAGATGTTCGCACTGGTAAGAAGGACACATGCTCCACTATGTTCATCGCAACCTTATTTATAATAGCCAGAAGCTGGAAAGGACCTTGATGTTCCTCAACAGAGGAATGAATACAGAAAATGTGGCACTCAGCTATTAAAAAGAATGAATTTATGAAATTGACCTGGAGGGCATCATCCTGAGTGAGGTAACCCAATCACAAAGGAACTCACACAATATATACTCACTGATAAGTGGATATTAGCCCAGAAACTTAGGATACCCAAGATATAAGATACAATTTGCTAAACACATGAAACTCAAGAAGAACAAAGATCAAAGTGTGGACACTTTGCTCCTTCTTAGAATTGGGAACAAAACACCCATGGAAGGAGTTACAGAGACAAAGTTTGGAGCTGTGATGAAAGGATGGACCATCTAGAGACTGCCATATCCAGGGATCCATCCCATAATCAGCTTCCAAACGCTGACACCATTGCACACACTAGCAAGATTTTGCTGAAAGGACCCAGATAGAGCTCTCTCTTGTGAGACTAGGCCGGGGCCTAGCAAACACAGAAGTGGATGCTCACCGTCAGCTATTGGATGGAACACAGGGCCCCCAATGGAGAAGCTAAAGAAAGTACCCAAGGAGCTAAAGGGATCTGCAACCTATATGTGGAACAACATTATGAACTAACCAGTACCCCGGAGCTCTTGACTCTAGCTGCATATGTATCAGAAGATGGCCTAGTCGGCCATCACTGGAAAGAGCCCATTGGACTTGCAAACTTTATATGCCCCAGTACAGGGGAATGCCAGGGCCAAAAAGTGGGAGTGGGTGAGTAGGGGAGTAGGGGGAGGGTATGGGGGACTTTTGAGATAGCATTGGAAATGTAAATGAGGAAAATACCTAATAAAAATATTTTTAAAGTGAAAATAAACAAACAAACAAACAAACAAATAAATAAATAAATAAAATGACCCTTCTGGTTGCTGAAGTTGCCAGGTCCCTGGGCTCAGCCCATACTCAGCCTTGCTCCTTATAATCCTGCCTCTCTTTCCATTTTCCACTCCTTCTTACTTAGTTTATACTCCAAAAGTGCCAGTCTAGCAAATACCACAGCAGGATCCTTCCAGTGTGATCGAGGTTGGGCTGATATGGACTACATGTTCATGTTCTAGATTAAACTAAACTTTACATGTCCTTCCATTTCTAGTAAAGTCTACTAAACGTGTGGCACATTTATCTCTGTTTAGAGTCTATTCGAAGGATTCCTGATGATGGGGATCTTAACAGCGCTGGGGTCGTCATGAAGAAGTTCACTGCCAGCAGAGCAGAGGGGCAAGTAAAAATTAATTTGGGGATTCAGATGTTCTGCTGGTATACTTTCTATGTATCAATTCAGAGTTTTAGAATGTTGTAAAGGAAGCCTGAGGGTTAATGTTAAAACAGCATGTATCTGACAATGGCTATGCATGTGCCTATTGCCCTCCAGGGTAAGGGGAATGCACCCATCATATGTAACCCTTAATCTGGCACAGTGACAGAGATTCAGAGATGGGTAGATGAATAGCTGGATGTCTAGCCCTGGGGAATTAGGACAGTGTGTCAAGATTGTAAAATCTATTTAGATATCTGGTATGGTTCACAGAAGCACAGCATGGGTCAGCAAGGACATAATTAGGACTGGATCTAAAGCTCAGAGAAGATAAACTTGACTAACTGGCCCCTGATCAGGCTCAGGTGAGTTCTCTGAATAAACCACGGCAATGTAGGCAGCAGACTGGCCAAGTCTTCACAGAGAAATCAAATCCTCAAGTTTGGCATCTGTAGGCACTGAAGACACAGAGACACTAGGCCACGGGACAAAGCATACTAGCTCTGGAGCCAGACCTCAGCTCACATCCTGATGTCACATTTTCTCACTAGCTCTATGACCTCAAGCACACTTATAGCCTTGTAGAACCCCAGTGTCTTGGTTATAAGAATTCAATAAATGTCATGGAAGAACTGACCTCTGGGTAAAAAGTTTGTCCTCTATGAGGACTCCTAAGTAACAGGGCTTATGAAACTGGCCACAGGAACTCAAGCCATAGGGACTCTCCTTCCTGGCAGACCTGTAGGGCACAGTTTTGTAGAAGTCCAGCTAAGAGGGCTTTATCTGTTTTGTCATCACATACATATTGCTCTGGAATACATCAAGTCAGAGTGATGTCAAAAGGACACACACATTTATGAGGCTGGAACCCAGAGTTTTGGTGCCATTTTGTGCTCCCCTTTTTCCTGAGGGATGTATGGCCACAAAGACTTATGAGACATAGTGTGAGGAGAATTCATTCTTACAATAACCATAGTAGAAACTTCAGAGAGAAATCACTGGACTGAACAGGAGGATGAGAGAGGAAGGCATGGCCGACCTGGTGTGTAGGAAGGTAACACACAGACCTGAGCAGAGGAAGCGAGGTGAATAGAGAATAAAAGCACCCAAGGAGACACTGAGAAAATGGGGAGGCTGGACTCTAAAGCCTGTGTGTTTTCTGTTAGAAAAAAATACAACAGGAGACTACACTTTCCCTCCCAGAAGGAAGCTCTCTGAGCTAAGAAGGGACATACTGCCCAAGGAGAGCTGTTTGTTAACACAGAAATACCTTGCACCCCCAGAAAATAATCTCACAGCTTTGCCAACAAAGCTGAAGATGCCCTGAAAACTGTACAGAAGTTAGTGCCTTGGGTACATCCTCTCTAGCTGCCAGCTGAGCTGTGACTCCTGAACACTTCTTATACTGCTGATGAAAGCATCATTTTCCTTCTGAACCCGGGGTAGAACAAGCTGCAAATGCCTCACAAATTGTGTGGTTATTTTCACATTGAACAATGGCAGGGACAAAGAGGTCTCAAAGCAGCTAGGCAATAATCCCGGAGTAGCCAATGAGCAGTAGGGCTGCAGTGCATGTGGCACCACTTCTGTGGACTCTGCAGGGTCCTGGGAAGAAGCCACCTCCTAGTCTCTTAAGGAATCTGCAAGTTCCATTTAACTCCTGTGGTGTTAGCCCTGCCCACAAGAAATGGAACTGAGGAAAAAAAAATGTTTCTGGACTGGTGAGATGGCTCATCTATGTTACCCAATTACCTCATTCAATTCCTGAGCTTACTTGATGAAAGGATGCAAACTGATTTGATTCTTGACCTACACACAGATGCAGTGGTATGAATGCATGTACACACATTAAAAATATTAGAGAAAGAAGAGTTCTGTTGGATTTTACAGGGTGTACACACCCCCCTCCAAAAATGTTTGAAATTTGTTATTATTTTGCTGGAGAAGAGGAATAATGGCTTTGAGCCTTAGGAAGCAATCACTTCTCAGATTGTCTGTGCTGATCCATCTTCACCAGAGGACAGAAAAGGCACGTGTGTATGTGTGTGTGTGTGTGTGTGTGTGTGTGTGTGTGTAAATAAGTGAGAGTATGTATATGCACTTTTGCCCACACACACATGCACACCTGTGTACTGAGGAAATGCATGAATCTGAATAGAAGCACAGATCGAACAACTAGGAGCACGGGGTTTAGAGAGTGAGGCACATCTTAGATTAAATCTAGTTAGGTTGTATCTCAGCTTTAGGTTAGAGAGAAGCACTTTAACATTCCATGTTTCTTTGTCTTCAGCTAAAATATTGAAGAAAATAATCTCTCCCCTTAGTAGACCACAAGTACAATGTAGTGAATATGTAAAAGCCTGGCACATAGTGAGCTCACATATGCCAACCCTCTTCTTGCACAGTTTGTAAGTCCGGCCAGCAGGATTCACCCAACCCCAGCTGGTCCACTGGGAAAGGAAAGCAAGGAGCAGGGCCTCAAGTAATGGGAGAACATAGGTAAAGAAAGAGTTGAATCCTAAGGACCAAAGGAGAGGCCAACACAAAGAGACCTTGCCCATTCAGCTCCCTGCCCTCCAAACCTCTTCAGGAAGAGAGGAGGAGCTGCTGGCAACAGCCTCTGAGCCCCAGCTCGCTCAAGTATCTGTCAGATTGTCAGATGCACTGGACATGGTGAGCTACTGTACTTGGTACCCCACTTAGTTCCTCATATTGAAAATGAGGAAATTGTTCAAGTGATTGAGTATCCAGGACTACACCAACAGCAAGGGGACGTTGGGGACTAATCCACTCTGACACCACACCTTTCTCTGCTCTGCAGACATTTATCACACCATGTGTGGGAGAACTTGATGGCATTCCTGGAACCTTCTCATTCACTACCTCCATGAGAACCTAAAGTACTGCTTTATAAGTATTTGTTGACATTACAAGATGATGCTGATTCTCGTACTATCTGAGAAAACAGACTAGAGACATTGATGATAAGACAGGATGAGCAATTCATCCTAAGTCACCCCATAAGGAGATGATGGAGTAAGGAGAGATAACCAGTAGTTCCCCAGCATCCAGCTGAGAGAGCAATGCTACCCAGACTAACAGAGGCAAGCTTCCTACAAGAGAAGAGGCCTCAGCAGGTCAACTTTCATGAAAATTCATCTTTCTCTTGCTAAATTACTCAGGGGTAATGTTCATAGGATTCCTGAAACTTATTGAAAAATGATTCAACATAAAAAGAAAGCACAAAATATTAACAGGTATAAGTGAAGGAGATCTTTCCATTTCACTGTTCTAACAACTTCCTTGTAGGCTAAAAACTTTTGGAATAAAGGAGGAGAGTAATGGCATCTGTGTGTAATCCCTTTCTGTAGGTCCCAAAGACCCTGGTCCCAGCAATCACAGTGGATATAATAACCAGTACATACTCAGACACTGAGATTCTGAGAGTCCAGCCTCTGTCTGTAACCACTGTAGTTTCCGCCCCTCGCTGTCCACGCAGAAAACTTCCCCACTGTCCCTGTTCTTCTGGCTGGCTTGGTACTGACCATTCTGGTCACACTGTAGGCCAGCCTCATTCTTCTGACAGTCAGTGACACCTAGGACAAGAGATGGACACAGCAATGAGTTACAGGTCTCTGTAACTCCCTCTTTCTCTTCCAACTCCCAGGATCCCTATGGTGATGACTAAGTTACATGGGTAACACAGACATTCTGGCTGAAAGCTTGTAGTGTAACCACCTCCAGCAAAGAACACCACTGAGACCCCATGTCGCCCATAGAGCACCTTTCATAATGGCTCACAAACCCAAATTTTGGAGTCATCAGTGATCATAGTAGGAGGTGAGGCCTTCTAAGATATAAGGACACTTAGAAAGTCACCATCTGTGGTATTTTCAGTTGATGGTAATTTGATCTTGAGCTTCCAGATTCAGAATAGTGAGAAACAGAGTTCTGTTGCCTGTAAAATCCACCCAGCTTATGATAGTTTGAAATAGCTGCCTGAATAGACTACAACATCTCCAAACCCCCAACTTGGTCTTGTCCAATGCTACAGTTTTTCCTGGAATTGAAACCTCTCCTTCACAAGGGTAAGTTTGGTCAGTGTTTCTATTTCCCTGTGATTAGGTACTTAGTGCATCCTATTTGATGGAAGCTCTATGAAGGCAGGACCTGTATCTCATTGCATTGCCCAGTATCTAAATGGAAACCCCCCTCTCAACATCCAGGAATTTGAGTATGAGGTGGATCTAGAAATGAACACTTCTCTATCCCTGTGTTCAAGTTTCTTTCTCACCCTGGAAGTCCTTTCTTCACCTGGCCCATAGTCTACAGATCAGTCCACCAATAGTGCTTTTGACTCAGGAGGAATAATGAGGAATGTTAATGTTGTTGCCCAACCCTCTACAGCTACAAAGAAATATCATCACAGTACCTCACGTAGTGTGTGTGTGTGTGTGTGTGTGTGTGTGTGTGTGTGTGTGTGTGTGTTTGTAGGAAGGTGTTAGTATACTTTAAATATTTCTCCTATGCTTGCTATGAACTTGACATTGTGTCTGTTCTGAGTCATACGCTGAAGCCCCAGTCTTTCATGTGAGAATTCGACAGTAGGATCTTTGGATGCAATTATGGGAAGATGAGGTCAGGAGTGTAGAACATGATGGAATGAATTTGTCCTTAAGCAAAAAGGGGACCTGAAGGTCTCAGTCTCTGTGCAAGCAATACTCAAAGGCCTATGAAATAAGCAGCTAGAGAGAACTGATCTTGATAGCTCTATTCCTCCTACCCCATATCCCCACCTCTGCCGTGTTGGCACTCTGATTTTGAATCATGAGAACCAGGAGAAATCAATGCTTGTCGCTCTATTGCTATACCACCCTGCATCATATGGTATACTAGGAATGTGGCACCATCGACCTGTTTCATAGAGGACAGACTGACACTCACAGAAGGAAAGCTGCTTGATTTCAGCCACCATGCTAGCAAGGGGAGAGAGGAAACAAGTTGGCTCTGGTTGCTACAAGCTTCAACCATGGTCTGTTGCTCCCTCCATTTCTATCTTGGTCCCTTCACAACGAGTGGCGGGCCATGACACAAATGCCCTTTTAAGGAAGTGCTGCTTTGTCATAGGGACGGCATGCTAGGTCACCTCCACCATGGATGGAGTATTTCAGGGGAAATAGTACTCTGATGTCAAGGACATTGCATGCCGAAGACTCTGTTAACTCCTACCTAGGAAAGCCCTGTGATTCTGAACCTGGAATAATTACCATCCTGTTGGCATGACCCTCCTTTCCCAGGAAACCTCCCTTATCAAAGAACGTGACTTCCTTTCCTTTGATCACTTCTTTACAAATTTTGGAGCTATTCACATTATAAACAATAAAAATTTTCTTTGTGTTGACATAATTACAAACTCATATAAAAAGATTTATCACAAAGCATGGATCCTTTCTAGAGCAGATGTGTGTGTGGCCAGCACAGGGTCAGAAAAGACTGACCATGAGTTACACAGTGGTTATGAGTAGGGTTGGGGAACGTCTTCCACTTCTGGTTCTGATAAGGTTAATTTACAAAAGTCAAGTTTCAAAATCAGGCAAAACTAAGGTCAAAAGTCAGCTGAGGTAGCTTCAATGCTCCAGCTAAGTAATCTCACTTATCTGAGCCTTCATCTTATCTGTAAAAAAAGTGGGTCTTGCTATCTACCTGAAAGAGGAGTTGGGATGAGTGAAAGAGATTTTGCAGGTAACATGCCTGGCCTGGAGCCTGGCAGGAGCTTGGCCTTCACAGAAAACGGCCTTTGATCACCTAGTGGTTCCCAACACTGGAAAGTCTTGCTCCCCACCACCACCACCCAAGAAACAGTAATGCTTGAAGTCAAGTTTGGTTGTCACAACTGTTTGGTTGTCACAACTTGGAGTAGAGGCTGTTGTTGTTTTCTGGCAGATGTGGGGTATGTATAGATGTTATCCAGCATCCAGCTGCTGTAAGATAGTTTCTAGAGTGAAGAGAGATATATCTTCAAACATCTCTGGCACTGATGCTGAGCAGCTGTGCTACAGCCCTCTGTGTGGGGAAGGCTTCTCCTTCAGAGTGGTCCAAGAAGAACTTACAATGGGTCTTGCTGAAAGCTCCAGTGGTGATGGTTGTTCTGCCCCTTGGGCATGGGATGCAGGCTGAGCTGCCTGCCTGTTCTTGGTAGGTGCCAGCAGGACAGGGAGTGCATCGCCCATCCTGAGAGAAGCTTCCTTCAGGGCATTTCACTAGGGGCACAAAGAAAGATGACAACAGAGTGAGAACTAGTGTTATGGCCAAAGACAGGGTTTAGAGTATTTATAGAACTCCAGAATCAGCCTAGGATTTTTATATGAGAAAAAAATCAGCCTAGAAATTAATGAAAAGTGGGCAGCCTTGGGCTCAAAAGTTAAGGAGCTAGCTGAGAAGAAAGCAGGTAGGGTCTTCTCTTCAGAAGCTAAGGACTTGTGTAGCAATCATCACAAAATCTTTACATGTGGATGGATCCAATAAAATAGGAGACAAGCTAGGAGCGCATTAAAAAGAAACAGCCTCTGAGAAGTTAACACTAGAGACTCGAGTGGCAAAGGGAGCCAAGCACCAAACAGTATAGACAGCAAGTACAAAGGTGTAATGGCAAGAGAAAGGCCAAATCAAGCCAGAGCTGAGATTGCAAAGGAGATGAGCATGACAGAAGATGAATCTGGAGACAGTGGGATTTTTCTGGAGACAAATGAGGCCCAAACATAGCTTCCCAAATCTAAGGATGTGATGAAGAGTTGAAAGTGTAGGTAGATTGAGTGAAGTCCCACTTTCTGTATAGTTCTTAGGGTCCCCTAAAGTCATTTTTATTTTTTATCCTGTGTGAAATGGAGTCCACAGTACTTATTGGGGGATAGTAGTCATACACATACAGAATCTAACCTACTGCCAGACTCATGCGTGCCCTCAGCAAGTAACAATTACTTTTACTTTTAAGGTCATCCTTCTTTGTAGCCAACTCTGTGCAAATGCTACTTTCTCAATGAGTCAATCCCAGTAATTCTAAAACTTAGTGCCATCTCATTTGACTGCTATGGCCAATGTCCCTGTGGGTCAGTCACTAACAGTGCTACTTATACTGGACAAGGATGGGCAAATTAAGCACCCAGCAGACTACATTAAAAGTGGTTCTTGCTATTGGACCTTTTGGTTTCTAATTGACTCAGAAAGCCCAAATTCTGAGGATAAAATCTCTCATTAATTTGTCATGCTAAATGTCAGCATAGTTTATTTTATTTTATTTTATTTTATTTTATTTTATTTCATTTTATTTTTTCCAAGACATGGTTTCTCTGTGTAGTCTTGCCTGTCCTGGAACTCTCTCTGTAGACCAGGCTGGCCTCGAACTCAGAAATTCACCTGCCTCTGCCTCCCAAGTGCTGGGATTAAAGGCATGCACCACCACTGCCCTGCTGGATGTCAGCATCTTACTGTTACACTGCTGATCTGCTGGTATCAAGTGCTTTCTGTTGCTCTAACATCTTCAGTCCCTTCTAATTTCTCTTGTTGATTGTGGCTACAAGGAAGGACTTCACTAAAAGTAAAAATAATAGGTATTTACTGGGTATACACGTTAATTGGGCAGTGGGATTCTAGGAAACCAGAATTCCAACTACAAAGATATATATCTTACAAGGTATTAAAATTAAAGCCCTCAGGAGATCCATTGTAGAGCAATGCATGAATTGGTCACCCTGACTCTGTTGGCTCTGAAAAACATAGAGGATCTATTCCCTTTCCCTTCTTAGTCACGGTTGTAGTCATAATAATTTGTCAAATAATTTCAACAACTGAGTTTTACCCTATAAAATGGGAGATCCTTATACAAACTAACTTTACCTTCATTGTTTGGGATTGAAGCTATGCAGTAAAGACATGTAGGCATTCAAGCCAGATCACACAGCCTAGACCTTTGGATGTGGTCCCTTGCCAGAGTAGCAAAATTGGTGGACTTAAATTCCTCTATGATTACCACTAAGAATGAGTATCTATTCCCATCTTACTGGTGAGAAGGTTGGGCCTGGAGTGCTCAGCCATCACTTGCTACAGCACTCTCCTGGAAGGGGAGAGGGTGAAATTATGACATGTGGCAGGCACAGCACCAGCTGTTTTCATGTGTTGTCTCACAGCCCTATGAGAAGGGCATCTTTTCTGACTTAGCAGCAAGATAAAAAAAAGTCACCACAGCAAGGTGGAACACAGTGAGATGGAGCCAATGCTCTGGGAGTTACTATCCTTGGTCTGCATGCATTCTTGCTATCTCAGAGTAAATCAGAAACTCAGCCACATCTTGGAAACTGTGTAGTACTTTCCAGTCTACGCTATCAGTGAGTATCCTTCTCTGAGCACCAGTTCCACTACTTCTTTGAGTCAGATTGATAATGATTGGTTGGGACAATTTTTTTTTTCAAGTAAGTATCTGTAAATTTGGGGCCAAAGGAAACTAATGCTTCCTGGCCAATGTAATCGAACTCTGCTATCTTTATTCAGAGTCCCGATGAAGACAGGAAAGTGAGACCTGGAGAGATGCTATCAAACCACAGGCTCCTGTCAGTCTGAGAAGTTACGCATGCTCCTTCACCACTGTGACTGCCCCTGATGTAAAGAGATTTTCCATCTAAAGGGTACTTTTGTAGATTATAATGAGGCAGCACCTTGATGACCATCATCCTTTCCTGAGCACGTGGCTCCTCTCAAGACCAGAAAGTGTACGTGTTCCACGGCCCCTGCATGCTCACTTTCACCTTCCAATCCACCAGCCAGAATTACTAATAGCTGTGACAAGTGCCTCCTCTATTTAATACAAGAGTTGATCATTTGAGTTTAGAGCTTTCAAGGCTTTGAGTTTTGTTGTTCTTCCCGCCAATCTTTCTTTCAACCCCAGCAGTGACAGGTCATACTTTTGCAAAGAGGAAAAGTATCTTTGGGAGACATCAGAATACTTCACCTTTTAAGAAGTTCATATAAGTCCTGTCAAGTCTTTCTGGTTCTGTCACTCTCCAGCTCAAAATTCTTCTGTGGTGCTCTGTTGATGGTTCAAACTTGTGTCTATACTTCTCAGAATCCTATCTTTCTTGATGGGTCACCTCCTGCCATGTTCCCCTACAGACTCTATTCAGCAATAGAAATCATGGCATTGTCTCATAAAGCCAGTGGGCTTTTACACTCATTGCTTTTTTACTATTCCATCCAGTTTCTGCAATAGCCTTCATTTTGGTGCTCCTAACACATAAATGCACACACACACACACACACACACACACAGAGAGAGACAGAGAGAGAGAGAGAGAGAGAGAGAGAGAGAGAGACAGAGACAGAGACAGAGAGACAGAGAGACAGAGAGACAGAGAGACAGAGACAGACAGAGACAGACAGAGACAGACAGAGAGAAAAAGACAGAGACAGAGAGCCTGATCCCATCTGCCTATCTTAACACCAATTCCTGCTCACTTTTTCAGACCCCACACAGCACCTGCTGCACTAACATGTATCTCTGCCTGCCTTAAACAGCACTTTATACCACAGTCCTATGGTCCAGTCATGTGTGGTACCATGAAAATTTTTGCTGCTCTGCACTTGTGGTATGGGGTTTGTACATAACTAGATTTTTAAAGCTTAGGTGGGTGGATGACAGATGAATGAGAGGGTAAGGGAGGAAAGGATGAAGGGAAAGACATGACATATCTGCCAGATAAGAAAGTCCACAGGGAACGAGTTCTATTATGAGAATTTGTAGAGAGGGGGAAAATGAACTTATTGTAGGTAAGTGGAAATTAATGTCAGACCGAGGAAAAATGAAAAATCTTGACAATCTTTCTGTAATCCCTTCTAATGGAAGCTTCCAGCAGGGAATTCCACAGGAGCCACAAAATATAGAGAGACAAGAGAGTGAACAGACATGTCCTGAGAAAACCACAGCAAAGCTTCTTCTCCTGTTATCCCTAGCAGCACCAGTTCCCAGGGTCAGAATGACCATGTCCATACAATTTACAAGAAAGGGAAGCTCCTCTCACCCAAGCCACTGCACAACCAAGAATCACTTACATCAGACCTCAGAGATGACAGAGAAAAAAACCTGCTTCATCTCCCCAGGACAATGTTCTGCCTTGTAGCTCCACAGCTTTCACAGCTGTGTTCCAGATGTGTTTTAGAAGGAGAAAAGCCAAGAAGGAGAAGCCTGAATCTTAGATGGTATGATTTCACTAGCACTCCCCTTTTGAGAAGGGAGAGGTGTGATGCACAGGGTGGGACCAAAGCTCTGGAAGCAGATAGAGCCAAGATCACATGTCTGCACTGCCAACTAAAATCAGGGGTACTCACTGAGGGTTGGTCACAGGCAGAGCGGTGTACTCTACATCGTGGAGTTCAGGATTTTTAGGGGAGGACAAATGACCTCCGTGGTTCCAGGGACAAAAAGCTGCTGGTGCCAGGACTCAAGTCCAGGCACGTCTGATTCTAAAGGCCATGTCCTAAGTGTATATAGAGCTGTATGCCTCAGCTTCCAAAGCTTGCTCACAGGAGGGAGTGGGGGAAACACCCAGCTCTACAGAAACGTCAGCAAGTTTCCATACATACAAGAAATTCACTGGGGCTTCTCAGACATAATCACAGACGCACAGATACTGCAGAAAACCCAAGTCTTTTCGTGCAGCCTTTGTAAATTCATTCTGGGTCTTTCAGTCTGAAGAAAGTTGGAAGCTTAGATGGTGGGGTGGGAAATCCTTTGTGACAAGGGAAGGAGGCACAGCCATCGAGAGATAGAATATAGACAGAGCTGAAGTGAAGCTGCTCAACTGCAGAATGTAGAGCAAATGAGGCTGGCCTTCTGCTTCAGTAGATCCATGGTTATTAGAATTGAATCACATTGTACTCTCCACAGTGACTAAATTCAACTATTGAGACCTGGCTGAATGTCCCAGAAAGCCACAAGTTCTGGACCTTTACAGAAAAGGGCTGTAAGAAAGCATAGGGCAAAGCCTGATCTTAGACCTCTTCCCCAGGCACCATTCTGGATTTTTCAAGAGGGCTTGCTGAAGCCCTTCTTACTCTGATATCAGGTCCTCACATGATCCACACAGAGTTTTTCCTTTAGGCAAAGCCATCCTATCTAACCCCCAATCTCCTGGTGATAGGAGCTTAGAGTCACTATTGACTAAGCACTCCAGAAGAAACTTGCAATTGGATTCTCAGTTTCCCTCATATATATATATCCACACACCAACTCGATGGTGTTCATCCAGGTAGCTAAGGACACTGCATAGTCAAATCTGAGAACCCCGTGGCTGGCATGTATGAGATGCCCTCTCTGGGACTCCATTTAGCAGATGCCACCATCCACTCTTTCTCTCACTTCTCATCTTCCTGTCTGGGTAGCTCTAAGTAGATGGAAAGACAAAATACGCGTTCTGTCCCAAGACAAGCTACAATTCCTCACCCATTGATACTGGATATGGTGACTTCAAGCCCCTTTTGGGAAGCAGCTTGTTCAAGCTGTACAAGTCCATTTAACAGATCCTCTATTTCTGACTGTCTGGTGGGGAAAGGCCCTGCCATCAGGGCGTCCTGTGAAATAGATACTTGCAAACTCACAATGTAGAGTGTAATATCTGCAGTAAATACCAATTGGGAGTGGCAATGCTTCTGTACTCTGTGCTGGGATTAGGATGTAGCTCAAATTCACTTGGCAGGGATTTTAGAAAGTCTAGCTTTGTCTTGCAACTAATATAACTAGGAGGGAAATAACAGAAAGCATTCTCTTCTCAGCTCAATAAAAACTCTCCAATTCACTCCATGTAGGAGGTAAGCTTCCATCCCATCATAAAACCTTTGAATCTTTTCATGATGGAACAATGATCCTGCCACCTTACCCACACACCACCACATCCCTATCCTTGGAAGCTGTTATATTAGCTATGTGGCCAACAGGAATTAAAATTATAGGTGGAATTTAAATAAAAATAGATGGACCACACAGCTGTGGAAGTTTCCTGGAGTATCCAGCTGTAGGTCATTAAAATTGCTCTTAAATGGCACATTGTCCTTGACAATGAAAGAGGGATTCTACAGCCAAAGAATGTGTCTGACTTTGAGAAATTGATGGAATCAGATCCCTTCAGGGCCTTTAGGAAGAACAAATCCTGAAGATATCTTGAAATCTTTTAGCCAAGGAGACCCATGTTACAATTCAACTTCCTGAACTACTTAAAAAAAACTGAGTCAGGAGTGATAATAAAGAGAGTGACAGGAAGCTGACACATCTTCCATTTCTTTGTAGCTGCAGTCCCATGAAAATGGTCTTCAAAGATGCTCATGGGCAAGAGCAAGACCTGTCAAGTCAACCTGTAGCAGGTCTCATCTCCATGAGAGTAGGTAGTGGGATGTCAAATGGTTATGTAAAGGTTGAGAGAGATGACATCTTGCCAAAATAAAACCAAGAAATGTCACGCCAGGGTATAGGGGAGACATGGGCTTTCTTCTCACAAGGATCCCAGTACCATATTCAAGCTGAGGAAGAACTAACAGAAAATGTCATACACTGGCTTCTTTTCCTTCCTTCCTTCCTTCCTTCCTTCCTTCCTTCCTTCCTTCCTTCCTTCCTTCCTTGATACAGTGACGGCTAATGAGTTGATTCCCTTGAAAACTGGACAGAAAAATACTTATTGACTAATGCATTGATGATTCCCCCAGAGTAGAGTGGCCTTTCCTGAAGCCTCCTGAGGTTCTATACCTTAGTCTAGAGGGAAGTTAATACCTACCACAGCCCAGAGCATCCTGTCTGGTGGTTGGGACTCTGTAGAACCCTTCCATACATCCAAGCTGAGTCCTGGGAGAGGTGACAAAGCTGTCACCATTGAGAAAATACAAGGTGGTGTCCGCTGAGAATGTCTTGGAGTCCAGATGAAGCTGGAACCTGCCACTTTGGATCAGATCTGCAAAGCGCCCAAGGAGATCCTGGCCCGTTACCGCCCTTTCTGTAAGACAGAGACCAGTCAGAGAGCATAATCTCATCGTCTCCTGAGCGGCACAGGGAATAGCTGCTGTGTGGCTGCCTAGAATGGCTTGACAGAAAGGACACATGAACATCACAAATTCTTTCTTTAGGACAGACTGGGCTTAGAGAATGTGAACGGATGGCTCAAAGCCACACACACAAGTAAAACTCTAACCTAAGTCTCAGGTTTTGTGGCACCAAAGTGACCCCTCTTGGTTCAGAATACGCATTACCATGATCTGGGGTGCACTATTCAGGTAATCCACACCACACCTCTGAGTCTCAGTGTGCGCCTTTGCTTGAAAGACCTAGGAATGCTTTGTTTGCAGGTGGGAAGGATCCCAAAGGGTAGTGTATGTGGAAGGACCATGCACAAGAAAGGCATACCCTTCTGTTGGGAATGTAGCTTTTACTATTCTGCTAAATATGTGGAAGGCTATGGAGTCCCAAGGGGGAAAGCAGAAGAATGCCTTGTAAGGAGCTGGGGCAGACCTCTGTGTGCAGAAATCATCCATGCTGCAACCTCCCACTGGCAAACTGGGCTTGGCCTGATGCCACAGTCATCACTGCTCTCACACTGAAGCTGGGACAGACATCGCATGCTTTTACAAGGGCAAACACTCCCAAATTATCCAGGCCTTTTCAGAGGAAGGCTGACCCAAATGGAAACCACTGATCCAAAATGCTAAGTGTATTATTGTCAAGGTGACATCAGAAAGTCAATAGAATGACAGACTTGTAGCCTCCCAGATTCTTCTCCAGACATGTTTTTTTCTGGTTTTTTGTTTTTTGTTTTAGAACTCATAGAACAGAGGTCACGTACCAGGTAGTCTGGGTTACTACTGGGTGTCTGGCCACTGAATGACAGAGGAGAGGCAGGAGCTAATTCCAGACCCTACTTAGAGATGTGTGGGTTATTCCCCACCCTACCAGAAAGCTCAGAGAAAACAGGCACACACTCATGGTAGCTCTCACACAGTTCACTTTGCCCTTTCTTTTTAGGCATTTGTGGTCACTCAATTTGTCTCTATCACACTGTCAAAGTTAAAGGGGCAATATGCTGAGACATTTTCTCAGTAGAAGTGGGTGGTATATAAATTGAACCAAGCCAATGAGGACTCCTTTCTCCACCAGTCTCCCTTCATACTCTATCTATCCACCTCACCTCTATATAAAAGTCTTTAGGCTTTCTGTTGTTTATGGTGCTATCTAGCCCTATTGACCAGAACTCCACTGGCATATATATATATATATATATATATATATATATATATATATATATCACATATATATACATATACATGTATATATATGGTTACTAACTCTATAAGATGTTCATACAATATAATTTGATCATATCATCCACAACTCTTCCTCCTAACTCTTCACAGATTAACCCAACACCCACACCATCCACCCACTTCCCCAGTTTCATGTCTTCTGTTTTTTCTAGTAATCTATTGATTATCTAGTAATTATCTATTAAACTAGTTTGTTTGTGCTGCCCATGTGAGATGGATCAGTGGATTCAGGGTACAGATTGCTCTTGCAGCGGACCAGAGTTCAAATTCCAGCACCCATAATGAGTGGCTCACAACCACCTGTGATTCCAGTACCAGGCAATCTAACTTTTACATACTTTTTCATATGCAACTAGCTCTTTACAAGGGCTAAACAGAATTCTCCTTGTGTTATTATGAGAATAGACTAGGCCTTCCTCAGTTTCATTGTAGGGGAGCCAGAGGCTTGATGAGGCTGCCCAACATCTTCAAGGCAGCAGTTCAGGTAAACTTACCAATGCTGTACAAATCTGGAAGTGAGCCCACTGAGATGTCCTCAAGCTGTAACTTCCACGTGACATTTACTCTAAACGCTCTGCAGTCAGACACCCCACCTGTATTGAGGAGTTGTCACAGACAGTGCTGGAAACCAGGGTCCCAAATGTCTTTACCTGCATGGAGAGAGACATCGTGGTTTAGGAACATAGAACAAGAAGCTGCTGATATCACGTATGTGTGAGGAGTGCCAGGCTTATGTTACTTCCTGCAATCTTCCACCGTCCTGCTCCTGAAGAGTGGGTACTAAAAAGCCTCTTCCCAATCTGAGGCTCCCTGACAATGATGCTGAGTTTAGACCAAGCCCTCAGTGATTGAAAGGCTGGCCCATACCTGGATCTGGCAGAAGCCACGGGCTATCCAGCTCATCCAGTATGAAGACCTGGAAGGCCTGCAGCAAGCCGGAGTAGTCAACACTGCACATCTTTCCTGGTGGGAGCAGGAGCTGGAAGTGTGCTTGAGTTTGCATGGTCTGCCACAGCTGAGGCCCTGCAGCCAAGCACAAGAGGTCAGTGGGCTGGGGCAATAGGTCTGTAGGATTTCTTCCTGGGGATTTATTTTCCCTTCTGCATAGTCCCTCCTAAGTTAGCATAAGCACATAAACCTTGGCTTTCTGGTTCACTGCTTTAACTCTGAATCACTGAGCCTCCTCACAGCAAGCTGAGAGCTGCTCCTCTCTCTGAATCAAGTTGCCTCTTCATAGGGATTCTGACATTCTCCCTGGAAAGTCTCCCATACTTCTTTGCGTATAAATACCATCACCTCACATAATTCAGCAGGATAGGAGTGGATGCTCTCTAATGCTGCTCAGTGTTGAATGAAGGTTGACTTGGTCTTAATTTCAGCTGGGACCACTCTGTCATAATCAAGGGGCAGGCCACATATTTGTTCAAACCACATCATAAACGTTTTCTGTATGAGAATCCTCTATAACCCTAATTCTATCCTGGGCACTCTGGCAGTCAGCTACAGTCTTGTGATGTAGGTCAGTCCCAGAATGTGGGTCTCACGTCAGATACCTTTCCTACCACTGACCCCAGGAAGGTCAAGTATAAGGTGCCAGCTGTCTAGTTCATCTGGGGCTACTCACAGTCTGACTTGGCTATGCTATGTCCCATGCTACCGCAACACTACTACATGTGTAGGTGGGCTTGTCTTTACTTGAGTTGACTGGGTTCTCTGTGACAACAGAAGAAACTGCACATAGGAAGAGTCCTGCATTTACTCGAGATACTGATGCTCACCTGGCAGAGGTCTTGGACCTCTCCCCTACCAGGCATTCTCCACGGAGAGCAAGGTGAATGTGGGGAGAGGTTAGGGCTCACTGTAGGTACACAGGAAGCTCAGAGCACATTATATATGGTCCCTAACTCAGCAGCAGGGGCAGCCACCAGCTGAATATGTTCCCAGTCCAAGTAACCACAAGGAACCTAGAAAAATGTCAACTTTCCCATATGTCATTTGGCTCATGGAGCCACCAATAAAATCTAGTCTGCTCTGTCTAGAAGCAGTGCTCCATGTGACCAGCTCTCCAACCCTGATCACCTGACGTGAAAAGGCTGTACTTGAGTGGCAGGAAGTCTCTAACAATAGCCCTGAGAGTGAAGGATGAGTCTCCCCAGTGCTACTCACTTTGACAGGCTCGGGGTGGTGGCAGTGTCACCCAGTGCTGACTCTCCAGGCTACAAATCAGTGGCCCTGGTGAAAACGCACTCCGGAGGCCCTGGCGGCACAGCAGCTGGCACTGCTGAACAGTCAGTCACTCCTGAGCTAGAGGCTGTCTCACAGAAGATCACTCCATCAGCCACATCTGACCCAGAGAATGGCAGTGGACACTGTGGGCCTAGGAGCAGCGATGGAGAAGAGGCATGGGTACCTCCCAGACTTAAACCCAGCTCTGCCTACCCATCTGCTTCCCTTGATTGTTCCCCAAGCCCTTTCTCATTGTGTCCTGCTCTGTCAGGGCCTAGTTCTTTTCCCTCCTTCTATGACTCCTCACTGGATAAGTCCACTGTCTCTCAGTTTCACCAGAACAGGCAGAAAAGGTGAGTCGTAAGCAGCACCTCCAGCTACATTACAAATCCAGGGACCACCATCCTCTGTACCTCAGGGCTCACAGTTCAGCTGTTGTCCACTACAACTCCTTTAACACTCAGAACTAGGCCTGGCCAACTTCAGGCCTCATGACATGAAGGTTCCAAGTTTGCTCCCCTCGCTGGGTTTGAATGAGCAGTGTTTCCTAGCACCTAATCAAGAGTTAGATTTCCAGAGCACTTCGGGATTCTCTGATAACTTGGGCAGTTTCTAGTCCCCATCTATACTCAGTCACTAAGAGTTCCCCAAAGTCTCCCATTCCTACAGGGGGTATGAAGATGTCACCTCCTTTCAGGATATTTCCCAAGCAGTCTGCCCCTGTATGAGATACAGATGGGCTTGTGGGTCTGGTGAGAAAACTTTGGCTCTCCAAAGATTCCTAGTATAGACCCACAGCCCAGAGTAGAAGGACACCTCAGTCATCAAGGTGACTGTTAAGCTCTTAGCTTTGTGTCCTTGGCTAGAACATCGATTTGGTTTTTTTTGGGGGGGGGGGTTGTTGTTGTTTGTTTTGTTTTCGTTTTTGTTTTTTATATTTTGGTTTCGTTTGGTTGGGTTTTATTTTGTTTTAGGTACAGCACTGCTTTTTTTTTTTTTTCACCCAAATGGGACTCAAACTGGTGATCCACCTGCCAGGGTGTGCTGGGCTCACAGGCATTGCCTCCATGGCAGGATTTTATTGAGTTTATTATAAAATATAATAATACATTTTCTTATTTTTACATGTGCTCATGTGATGGATAAGTCAGTACTTGATATTCAAGTAACATCCTGAATTATAAATAAAGATTATGCATCACATGATTGGGGACAATAGAGAAAACCAGGCCAGACTCTACTGAGCTACCACAATAGATTCCTGGGGATCTTCTCACTTTCCAGGCCAGGCTATGATTTTTGGAAGTGCACACACTAGTTTCCCCACCACATCAATCGTCTTAATATCCTGCCCACTCTCGTTCCATCAGTCCAGGGTCTCAGAGACCCCCTAGGACAGCTTGAGGCTTTCGGCCTACAGTACCTCCAGCAGTTCAAGACTTACTTTCACAGGCAGGCTGGGTGCCTACCACCACACGGGTCCCTGGCACTTCCTCTCCACTTCCCAGGACACACCAACAAGCTGCCCTGGGCCAAGTCACATTGCACTGGGGAGAAGGCTCCATCCAGTGCCTCACAGACTGGAGAGTAGCCAAGACCCACTTTCCTGGACAGGGCTCTGCTCTTGAGGACATCACAGAGGCCAGGACCTGTCCAGAGGCAAGAAAAGGAGATCATGCCCTGCTCTTGGTCCCAGCCCAGGAGCAGCTGTCACACGCCTTTCTGCTACCCCTGCCCTACTAGGCAGCTGCTTGTAAGGTACCTGTGCTCTGTTTCTCCCATTGCCTACCCTGGAAGGCCTCAGACCCTCTCAGGAGATTTCAGAGATGAGCCACTGGAGAGAAGGGTGATAAGGGTGCAATATGGAGCCATGGGGCAGTCCTGAATCAGCAACCAGAACCCTGTGAAACCTTCCAGCACACTGCTGGAGGTCTTCGAGAATCAGTTAAAGAAGCGTGGGGAAAGGTAGATAACTTCTAGGCATTTGGGTCACACTGAACAAAAGTCTGGAAATATGCCCTCTCTTTAAGTGCTAACTACAGTTAGCTACAAGATCTCAGGTGCAAGCAATAACAGTGTGAGAGGACTCCAAAAGGCCACACCCACAGGAGTCTAATGTGGGAACCCTGAGCCACGGTAAAGAGCCCAGGGTTGGTCTTGGGAACATGAGCACATGACACTGAACTATAGAGCCAGGCAGAGCATGCAGTGCCTCAGAGCTGCACAGCCAGTGTCCCTCAAAGTGCCAATGCCTCTTTTGGCAGGGACAGATGCTGGATAATGATAGCCACTAGTGATTCTTGGCTATAGAGCACAGCAGACTCCTGGCCATACTGATTATTCTGAGATGCTTCAAGGTAGGAAGAGTGCCTGTGCTCTAGATGGGAAAAACCGGGTCACATTTGGATCAGGAGCTGTGTCCTAGCTCTGGGGGTGGCAGAGCTGGGACTGTGACCAGTACTCACCTGGGAGGCTTTAGGGCAACAAGGAGGAGAAATGGTTACTCACACTGAGCACTGCCATTTGTGTTCACTGGCATCCCTTCTCCTGAGGCTGGATCCACACACCATGTTCCTGTCCCTGATGTCTGCTTCCTGACATACTCTCCCGTCTGCAATAAAACCATGATCCTTCCTCTCAGTATAAGCCAGATTTTACCTCTCACTTATTGCTAGAAGAAGGTCTTTCAAAAATATTCCTTCATAAACAAGTGGTGACAATTTCTCCAGACAAAGAAAGTTGTTCATGAAGAGGTCACTGTCTCACTCTCTGGAATGTTGGCCACCAA
