# Supplementary material for: LINE-1 transposition into murine Thyroglobulin results in congenital thyroid dysplasia
Source: PLoS One. 2025 Jul 8;20(7):e0325493. doi: 10.1371/journal.pone.0325493 (PMC12237065; doi:10.1371/journal.pone.0325493)
Supplement: S2 File — Raw data and statistical analysis for Figs 3, 5 and S3. (XLSX) [file pone.0325493.s006.xlsx]

## Sheet: Sheet1
Exon 26 inclusion
Fig. 3b	WT(n=12)	HET (n=12)	HOM (n=13)		Number of families	1
	1.11	0.7	0.24		Number of comparisons per family	3
	1.06	0.63	0.22		Alpha	0.05
	1.02	0.64	0.25
	1.06	0.68	0.24		Bonferroni's multiple comparisons test	Mean Diff.	95.00% CI of diff.	Below threshold?	Summary	Adjusted P Value
	0.97	0.69	0.23		WT(n=12) vs. HET (n=12)	0.3875	0.3487 to 0.4263	Yes	****	<0.0001	A-B
	0.99	0.68	0.24		WT(n=12) vs. HOM (n=13)	0.8046	0.7665 to 0.8426	Yes	****	<0.0001	A-C
	1.03	0.66	0.24		HET (n=12) vs. HOM (n=13)	0.4171	0.3790 to 0.4551	Yes	****	<0.0001	B-C
	1.05	0.65	0.21
	1.02	0.66	0.23		Test details	Mean 1	Mean 2	Mean Diff.	SE of diff.	n1	n2	t	DF
	1.17	0.67	0.29		WT(n=12) vs. HET (n=12)	1.049	0.6617	0.3875	0.0154	12	12	25.16	34
	1.05	0.65	0.23		WT(n=12) vs. HOM (n=13)	1.049	0.2446	0.8046	0.0151	12	13	53.28	34
	1.06	0.63	0.23		HET (n=12) vs. HOM (n=13)	0.6617	0.2446	0.4171	0.0151	12	13	27.62	34
			0.33
T3 4wks
Fig. 5a	WT (n=8)	HET (n=9)	HOM (n=8)		Number of families	1
	61	72.6	67.5		Number of comparisons per family	3
	54.8	84.5	84.2		Alpha	0.05
	66.5	72.1	68.6
	67.7	70.2	76.7		Bonferroni's multiple comparisons test	Mean Diff.	95.00% CI of diff.	Below threshold?	Summary	Adjusted P Value
	67.5	70.2	65.5		WT (n=8) vs. HET (n=9)	-1.021	-11.13 to 9.090	No	ns	>0.9999	A-B
	77.8	55.2	68.9		WT (n=8) vs. HOM (n=8)	-6.238	-16.64 to 4.166	No	ns	0.4037	A-C
	76	57.3	70.1		HET (n=9) vs. HOM (n=8)	-5.217	-15.33 to 4.894	No	ns	0.5847	B-C
	63.2	67.8	82.9
		60.6			Test details	Mean 1	Mean 2	Mean Diff.	SE of diff.	n1	n2	t	DF
					WT (n=8) vs. HET (n=9)	66.81	67.83	-1.021	3.902	8	9	0.2616	22
					WT (n=8) vs. HOM (n=8)	66.81	73.05	-6.238	4.015	8	8	1.554	22
					HET (n=9) vs. HOM (n=8)	67.83	73.05	-5.217	3.902	9	8	1.337	22
T3 6wks
Fig. 5b	WT (n=8)	HET (n=10)	HOM (n=7)		Number of families	1
	68.1	47.8	55.6		Number of comparisons per family	3
	69.9	52.8	73.9		Alpha	0.05
	52.9	68.3	47.3
	59.4	56.4	51.7		Bonferroni's multiple comparisons test	Mean Diff.	95.00% CI of diff.	Below threshold?	Summary	Adjusted P Value
	51	56.1	56.1		WT (n=8) vs. HET (n=10)	1.488	-9.967 to 12.94	No	ns	>0.9999	A-B
	42.8	64.3	56.8		WT (n=8) vs. HOM (n=7)	-0.8482	-13.35 to 11.65	No	ns	>0.9999	A-C
	48.6	49.5	46.3		HET (n=10) vs. HOM (n=7)	-2.336	-14.24 to 9.565	No	ns	>0.9999	B-C
	43.6	48.8
		39.9			Test details	Mean 1	Mean 2	Mean Diff.	SE of diff.	n1	n2	t	DF
		46.6			WT (n=8) vs. HET (n=10)	54.54	53.05	1.488	4.421	8	10	0.3365	22
					WT (n=8) vs. HOM (n=7)	54.54	55.39	-0.8482	4.823	8	7	0.1759	22
					HET (n=10) vs. HOM (n=7)	53.05	55.39	-2.336	4.593	10	7	0.5086	22
T3 9mo
Fig. 5c	WT (n=8)	HET (n=10)	HOM (n=17)		Number of families	1
	77.1	38.3	52.5		Number of comparisons per family	3
	25.4	50.9	37.5		Alpha	0.05
	50.6	58	69.6
	62.8	70.2	68		Bonferroni's multiple comparisons test	Mean Diff.	95.00% CI of diff.	Below threshold?	Summary	Adjusted P Value
	66.6	70.4	48.6		WT (n=8) vs. HET (n=10)	-3.313	-22.55 to 15.92	No	ns	>0.9999	A-B
	65.2	63.3	25.6		WT (n=8) vs. HOM (n=17)	10.31	-7.074 to 27.70	No	ns	0.4314	A-C
	48.4	65.8	53		HET (n=10) vs. HOM (n=17)	13.63	-2.536 to 29.79	No	ns	0.1229	B-C
	95.4	65	70.7
		91.6	47.7		Test details	Mean 1	Mean 2	Mean Diff.	SE of diff.	n1	n2	t	DF
		74	19.9		WT (n=8) vs. HET (n=10)	61.44	64.75	-3.313	7.614	8	10	0.435	32
			61.3		WT (n=8) vs. HOM (n=17)	61.44	51.12	10.31	6.882	8	17	1.499	32
			63		HET (n=10) vs. HOM (n=17)	64.75	51.12	13.63	6.397	10	17	2.13	32
			41.5
			58.3
			61.4
			46.2
			44.3
T3 1yr
Fig. 5d	WT (n=9)	HET (n=18)	HOM (n=7)		Number of families	1
	92.5	66.3	50		Number of comparisons per family	3
	80.7	89.6	43.2		Alpha	0.05
	67.6	80.9	80.7
	95.3	86.2	30.4		Bonferroni's multiple comparisons test	Mean Diff.	95.00% CI of diff.	Below threshold?	Summary	Adjusted P Value
	74.2	79.6	94.1		WT (n=9) vs. HET (n=18)	2.778	-13.45 to 19.01	No	ns	>0.9999	A-B
	67.6	82.6	71.1		WT (n=9) vs. HOM (n=7)	20.48	0.4457 to 40.51	Yes	*	0.0438	A-C
	74.9	72.3	26		HET (n=18) vs. HOM (n=7)	17.7	-0.005990 to 35.41	No	ns	0.0501	B-C
	52.7	60
	87.3	81.6			Test details	Mean 1	Mean 2	Mean Diff.	SE of diff.	n1	n2	t	DF
		61.3			WT (n=9) vs. HET (n=18)	76.98	74.2	2.778	6.412	9	18	0.4332	31
		67.3			WT (n=9) vs. HOM (n=7)	76.98	56.5	20.48	7.915	9	7	2.587	31
		65.4			HET (n=18) vs. HOM (n=7)	74.2	56.5	17.7	6.996	18	7	2.53	31
		82.1
		70
		73.2
		57.7
		96.7
		62.8
T4 4wks
Fig. 5e	WT (n=9)	HET (n=9)	HOM (n=8)		Number of families	1
	5.02	5.39	6.75		Number of comparisons per family	3
	5.19	6.43	5.78		Alpha	0.05
	6.2	5.5	6.49
	6.18	6.07	6.25		Bonferroni's multiple comparisons test	Mean Diff.	95.00% CI of diff.	Below threshold?	Summary	Adjusted P Value
	4.84	5.26	5.41		WT (n=9) vs. HET (n=9)	-0.28	-1.076 to 0.5155	No	ns	>0.9999	N-O
	5.4	6.7	4.81		WT (n=9) vs. HOM (n=8)	-0.551	-1.371 to 0.2690	No	ns	0.2884	N-P
	4.81	5.53	5.25		HET (n=9) vs. HOM (n=8)	-0.271	-1.091 to 0.5490	No	ns	>0.9999	O-P
	5.16	4.25	6.61
	5.51	5.7			Test details	Mean 1	Mean 2	Mean Diff.	SE of diff.	n1	n2	t	DF
					WT (n=9) vs. HET (n=9)	5.368	5.648	-0.28	0.3081	9	9	0.9088	23
					WT (n=9) vs. HOM (n=8)	5.368	5.919	-0.551	0.3176	9	8	1.735	23
					HET (n=9) vs. HOM (n=8)	5.648	5.919	-0.271	0.3176	9	8	0.8532	23
T4 6wks
Fig. 5f	WT (n=8)	HET (n=11)	HOM (n=7)		Number of families	1
	3.65	4.48	3.67		Number of comparisons per family	3
	4.03	1.64	5.09		Alpha	0.05
	6.27	3.54	3.61
	4.15	4.06	4.91		Bonferroni's multiple comparisons test	Mean Diff.	95.00% CI of diff.	Below threshold?	Summary	Adjusted P Value
	4.08	4.49	3.89		WT (n=8) vs. HET (n=11)	0.6409	-0.3460 to 1.628	No	ns	0.3214	A-B
	4.16	4.29	3.47		WT (n=8) vs. HOM (n=7)	0.2814	-0.8178 to 1.381	No	ns	>0.9999	A-C
	3.99	3.98	3.56		HET (n=11) vs. HOM (n=7)	-0.3595	-1.386 to 0.6674	No	ns	>0.9999	B-C
	4.15	4.68
		3.14			Test details	Mean 1	Mean 2	Mean Diff.	SE of diff.	n1	n2	t	DF
		3.05			WT (n=8) vs. HET (n=11)	4.31	3.669	0.6409	0.3822	8	11	1.677	23
		3.01			WT (n=8) vs. HOM (n=7)	4.31	4.029	0.2814	0.4257	8	7	0.6611	23
					HET (n=11) vs. HOM (n=7)	3.669	4.029	-0.3595	0.3977	11	7	0.9039	23
T4 9mo
Fig. 5g	WT (n=9)	HET (n=11)	HOM (n=19)		Number of families	1
	5.3	2.48	2.78		Number of comparisons per family	3
	4.45	3.08	1.76		Alpha	0.05
	2.56	6.04	2.58
	3.26	3.35	4.38		Bonferroni's multiple comparisons test	Mean Diff.	95.00% CI of diff.	Below threshold?	Summary	Adjusted P Value
	3.96	4.14	2.58		WT (n=9) vs. HET (n=11)	-0.437	-1.796 to 0.9220	No	ns	>0.9999	A-B
	4.67	3.04	2.19		WT (n=9) vs. HOM (n=19)	0.4583	-0.7760 to 1.693	No	ns	>0.9999	A-C
	4.69	5.63	4.41		HET (n=11) vs. HOM (n=19)	0.8953	-0.2618 to 2.052	No	ns	0.1793	B-C
	2.76	3.53	5.58
	3.87	5.17	5.7		Test details	Mean 1	Mean 2	Mean Diff.	SE of diff.	n1	n2	t	DF
		5.97	1.73		WT (n=9) vs. HET (n=11)	3.947	4.384	-0.437	0.5404	9	11	0.8086	35
		5.79	5.17		WT (n=9) vs. HOM (n=19)	3.947	3.488	0.4583	0.4909	9	18	0.9337	35
			2.97		HET (n=11) vs. HOM (n=19)	4.384	3.488	0.8953	0.4602	11	18	1.946	35
			3.3
			3.45
			3.25
			4.52
			3.15
			3.29
T4 1yr
Fig. 5h	WT (n=10)	HET (n=19)	HOM (n=8)		Number of families	1
	5.38	4.57	2.01		Number of comparisons per family	3
	3.78	3.61	3.08		Alpha	0.05
	4.6	3.62	2.67
	4.25	4.6	5.64		Bonferroni's multiple comparisons test	Mean Diff.	95.00% CI of diff.	Below threshold?	Summary	Adjusted P Value
	5.52	3.57	1.71		WT (n=9) vs. HET (n=18)	2.778	-13.45 to 19.01	No	ns	>0.9999	A-B
	5.43	3.79	3.17		WT (n=9) vs. HOM (n=7)	20.48	0.4457 to 40.51	Yes	*	0.0438	A-C
	5.81	3.27	4.99		HET (n=18) vs. HOM (n=7)	17.7	-0.005990 to 35.41	No	ns	0.0501	B-C
	6.15	4.07	1.18
	4.73	3.13			Test details	Mean 1	Mean 2	Mean Diff.	SE of diff.	n1	n2	t	DF
	4.24	4.22			WT (n=9) vs. HET (n=18)	76.98	74.2	2.778	6.412	9	18	0.4332	31
		3.68			WT (n=9) vs. HOM (n=7)	76.98	56.5	20.48	7.915	9	7	2.587	31
		4.26			HET (n=18) vs. HOM (n=7)	74.2	56.5	17.7	6.996	18	7	2.53	31
		4.36
		4.2
		4.05
		3.6
		4.28
		3.65
		3.15
TSH 6-9mo
Fig. 5i	WT (n=6)	HET (n=12)	HOM (n=13)		Number of families	1
	747.6	2185.1	6278.6		Number of comparisons per family	3
	485.2	1994.9	9361.9		Alpha	0.05
	1284.8	1712.4	10453.3
	2206	1505.2	8439.7		Bonferroni's multiple comparisons test	Mean Diff.	95.00% CI of diff.	Below threshold?	Summary	Adjusted P Value
	1031.9	516.2	10977.8		WT (n=6) vs. HET (n=12)	210.1	-1482 to 1902	No	ns	>0.9999	C-D
	1159.7	662.4	6882		WT (n=6) vs. HOM (n=13)	-6916	-8587 to -5246	Yes	****	<0.0001	C-E
		440.4	8063		HET (n=12) vs. HOM (n=13)	-7126	-8481 to -5772	Yes	****	<0.0001	D-E
		599.7	8208.7
		478.3	7717.5		Test details	Mean 1	Mean 2	Mean Diff.	SE of diff.	n1	n2	t	DF
		308.4	3740.5		WT (n=6) vs. HET (n=12)	1153	942.4	210.1	664.5	6	12	0.3162	28
		488.7	9294.7		WT (n=6) vs. HOM (n=13)	1153	8069	-6916	655.9	6	13	10.54	28
		417.3	8527.2		HET (n=12) vs. HOM (n=13)	942.4	8069	-7126	532	12	13	13.39	28
			6949.9
T4 6-9mo
Fig. 5j	WT (n=11)	HET (n=12)	HOM (n=13)		Number of families	1
	60.54	59.87	44.85		Number of comparisons per family	3
	67.66	53.98	52.21		Alpha	0.05
	70.19	66.89	49.78
	50.25	63.55	49.37		Bonferroni's multiple comparisons test	Mean Diff.	95.00% CI of diff.	Below threshold?	Summary	Adjusted P Value
	69.98	56.07	50.87		WT (n=11) vs. HET (n=12)	1.256	-5.744 to 8.256	No	ns	>0.9999	C-D
	58.32	67.22	41.5		WT (n=11) vs. HOM (n=13)	9.12	2.250 to 15.99	Yes	**	0.0061	C-E
	71.89	60.59	49.72		HET (n=12) vs. HOM (n=13)	7.864	1.151 to 14.58	Yes	*	0.0172	D-E
	64.88	52.04	54.34
	50.71	61.07	51.68		Test details	Mean 1	Mean 2	Mean Diff.	SE of diff.	n1	n2	t	DF
	44.61	52.32	55.65		WT (n=11) vs. HET (n=12)	60.53	59.28	1.256	2.775	11	12	0.4525	33
	56.81	56.02	55.09		WT (n=11) vs. HOM (n=13)	60.53	51.41	9.12	2.724	11	13	3.348	33
		61.68	51.34		HET (n=12) vs. HOM (n=13)	59.28	51.41	7.864	2.662	12	13	2.955	33
			61.94
Weight F 4wks
S3 Fig	WT (n=5)	HET (n=9)	HOM (n=10)		Number of families	1
	12	13	13		Number of comparisons per family	3
	13	14	14		Alpha	0.05
	14	16	13
	14	16	12		Bonferroni's multiple comparisons test	Mean Diff.	95.00% CI of diff.	Below threshold?	Summary	Adjusted P Value
	14	14	12		WT (n=5) vs. HET (n=9)	-0.4889	-2.783 to 1.805	No	ns	>0.9999	A-B
		12	12		WT (n=5) vs. HOM (n=10)	0	-2.253 to 2.253	No	ns	>0.9999	A-C
		13	14		HET (n=9) vs. HOM (n=10)	0.4889	-1.401 to 2.379	No	ns	>0.9999	B-C
		16	16
		11	16		Test details	Mean 1	Mean 2	Mean Diff.	SE of diff.	n1	n2	t	DF
			12		WT (n=5) vs. HET (n=9)	13.4	13.89	-0.4889	0.8818	5	9	0.5544	21
					WT (n=5) vs. HOM (n=10)	13.4	13.4	0	0.8659	5	10	0	21
					HET (n=9) vs. HOM (n=10)	13.89	13.4	0.4889	0.7264	9	10	0.673	21
Weight F 6wks
S3 Fig	WT (n=10)	HET (n=11)	HOM (n=9)		Number of families	1
	17	19	17		Number of comparisons per family	3
	17	9	17		Alpha	0.05
	16	17	16
	17	17	18		Bonferroni's multiple comparisons test	Mean Diff.	95.00% CI of diff.	Below threshold?	Summary	Adjusted P Value
	16	17	19		WT (n=10) vs. HET (n=11)	0.09091	-2.367 to 2.549	No	ns	>0.9999	A-B
	14	17	19		WT (n=10) vs. HOM (n=9)	-0.5556	-3.140 to 2.029	No	ns	>0.9999	A-C
	17	16	20		HET (n=11) vs. HOM (n=9)	-0.6465	-3.175 to 1.882	No	ns	>0.9999	B-C
	19	17	18
	17	19	14		Test details	Mean 1	Mean 2	Mean Diff.	SE of diff.	n1	n2	t	DF
	20	19			WT (n=10) vs. HET (n=11)	17	16.91	0.09091	0.9629	10	11	0.09441	27
		19			WT (n=10) vs. HOM (n=9)	17	17.56	-0.5556	1.013	10	9	0.5487	27
					HET (n=11) vs. HOM (n=9)	16.91	17.56	-0.6465	0.9905	11	9	0.6526	27
Weight F 12wks
S3 Fig	WT (n=5)	HET (n=8)	HOM (n=4)		Number of families	1
	18.69	20.12	21.47		Number of comparisons per family	3
	20.63	20.77	22.2		Alpha	0.05
	19.08	23.19	22.8
	21.34	20.98	21.54		Bonferroni's multiple comparisons test	Mean Diff.	95.00% CI of diff.	Below threshold?	Summary	Adjusted P Value
	19.86	23.02			WT (n=5) vs. HET (n=8)	-2.05	-4.067 to -0.03334	Yes	*	0.0458	A-B
		22.04			WT (n=5) vs. HOM (n=4)	-2.083	-4.456 to 0.2905	No	ns	0.0953	A-C
		24.81			HET (n=8) vs. HOM (n=4)	-0.0325	-2.199 to 2.134	No	ns	>0.9999	B-C
		20.83
					Test details	Mean 1	Mean 2	Mean Diff.	SE of diff.	n1	n2	t	DF
					WT (n=5) vs. HET (n=8)	19.92	21.97	-2.05	0.742	5	8	2.763	14
					WT (n=5) vs. HOM (n=4)	19.92	22	-2.083	0.8731	5	4	2.385	14
					HET (n=8) vs. HOM (n=4)	21.97	22	-0.0325	0.7971	8	4	0.04077	14
Weight M 12wks
S3 Fig	WT (n=4)	HET (n=9)	HOM (n=4)		Number of families	1
	24.04	26.64	24.54		Number of comparisons per family	3
	29.8	27.66	31.28		Alpha	0.05
	33.8	26.7	27.77
	28.62	30.41	30.09		Bonferroni's multiple comparisons test	Mean Diff.	95.00% CI of diff.	Below threshold?	Summary	Adjusted P Value
		27.14			WT (n=4) vs. HET (n=9)	1.545	-3.804 to 6.894	No	ns	>0.9999	A-B
		32.69			WT (n=4) vs. HOM (n=4)	0.645	-5.649 to 6.939	No	ns	>0.9999	A-C
		23.02			HET (n=9) vs. HOM (n=4)	-0.9	-6.249 to 4.449	No	ns	>0.9999	B-C
		29.63
		23.79			Test details	Mean 1	Mean 2	Mean Diff.	SE of diff.	n1	n2	t	DF
					WT (n=4) vs. HET (n=9)	29.07	27.52	1.545	1.968	4	9	0.785	14
					WT (n=4) vs. HOM (n=4)	29.07	28.42	0.645	2.316	4	4	0.2785	14
					HET (n=9) vs. HOM (n=4)	27.52	28.42	-0.9	1.968	9	4	0.4573	14
Weight M 9mo
S3 Fig	WT (n=5)	HET (n=4)	HOM (n=9)		Number of families	1
	33.16	47.11	37.5		Number of comparisons per family	3
	39.98	36.25	31.5		Alpha	0.05
	33.82	38.73	39.83
	38.78	33.7	30.16		Bonferroni's multiple comparisons test	Mean Diff.	95.00% CI of diff.	Below threshold?	Summary	Adjusted P Value
	37.89		40.78		WT (n=5) vs. HET (n=4)	-2.222	-10.92 to 6.480	No	ns	>0.9999	A-B
			47.12		WT (n=5) vs. HOM (n=9)	-0.9562	-8.191 to 6.279	No	ns	>0.9999	A-C
			36.61		HET (n=4) vs. HOM (n=9)	1.265	-6.529 to 9.060	No	ns	>0.9999	B-C
			40.02
			35.62		Test details	Mean 1	Mean 2	Mean Diff.	SE of diff.	n1	n2	t	DF
					WT (n=5) vs. HET (n=4)	36.73	38.95	-2.222	3.23	5	4	0.6877	15
					WT (n=5) vs. HOM (n=9)	36.73	37.68	-0.9562	2.686	5	9	0.356	15
					HET (n=4) vs. HOM (n=9)	38.95	37.68	1.265	2.894	4	9	0.4373	15
Weight F 9mo
S3 Fig	WT (n=5)	HET (n=7)	HOM (n=11)		Number of families	1
	32.37	32.08	31.11		Number of comparisons per family	3
	35.87	37.16	35.62		Alpha	0.05
	26.84	40.87	34.86
	33.83	38.7	34.57		Bonferroni's multiple comparisons test	Mean Diff.	95.00% CI of diff.	Below threshold?	Summary	Adjusted P Value
	26.41	33.62	33.17		WT (n=5) vs. HET (n=7)	-4.545	-11.64 to 2.553	No	ns	0.3298	A-B
		33.2	38.47		WT (n=5) vs. HOM (n=11)	-0.1542	-6.692 to 6.383	No	ns	>0.9999	A-C
		33.63	34.44		HET (n=7) vs. HOM (n=11)	4.39	-1.470 to 10.25	No	ns	0.1933	B-C
			24.37
			27.4		Test details	Mean 1	Mean 2	Mean Diff.	SE of diff.	n1	n2	t	DF
			28.91		WT (n=5) vs. HET (n=7)	31.06	35.61	-4.545	2.717	5	7	1.673	20
			20.48		WT (n=5) vs. HOM (n=11)	31.06	31.22	-0.1542	2.502	5	11	0.06161	20
					HET (n=7) vs. HOM (n=11)	35.61	31.22	4.39	2.243	7	11	1.957	20
Weight M 12mo
S3 Fig	WT (n=10)	HET (n=19)	HOM (n=9)		Number of families	1
	36.33	34.06	37.34		Number of comparisons per family	3
	46.41	44.62	42.03		Alpha	0.05
	36.42	49.62	41.92
	44.39	36.33	45.41		Bonferroni's multiple comparisons test	Mean Diff.	95.00% CI of diff.	Below threshold?	Summary	Adjusted P Value
	43.08	41.56	46.71		WT (n=10) vs. HET (n=19)	-3.072	-6.988 to 0.8432	No	ns	0.1693	A-B
	33.65	41.69	40.45		WT (n=10) vs. HOM (n=9)	-1.467	-6.072 to 3.138	No	ns	>0.9999	A-C
	41.5	43.3	39.94		HET (n=19) vs. HOM (n=9)	1.605	-2.450 to 5.661	No	ns	0.9791	B-C
	37.36	44.62	42.7
	42.31	47.36	39.32		Test details	Mean 1	Mean 2	Mean Diff.	SE of diff.	n1	n2	t	DF
	41.46	45.82			WT (n=10) vs. HET (n=19)	40.29	43.36	-3.072	1.557	10	19	1.973	35
		45.71			WT (n=10) vs. HOM (n=9)	40.29	41.76	-1.467	1.831	10	9	0.801	35
		47.55			HET (n=19) vs. HOM (n=9)	43.36	41.76	1.605	1.613	19	9	0.9954	35
		38.58
		40.08
		38.77
		44.24
		43.7
		49.48
		46.81
